# Supplementary material for: Evaluation of the high-throughput RespiV PlexPlus multiplex assay compared to BioFire Respiratory Panel 2.1 plus
Source: Microbiol Spectr. 2026 May 11;14(6):e00019-26. doi: 10.1128/spectrum.00019-26 (PMC13227953; doi:10.1128/spectrum.00019-26)
Supplement: Supplemental material — Data; Tables S1 and S2; Fig. S1. [file spectrum.00019-26-s0001.xlsx]

## Sheet: All results
Evaluation of the high-throughput RespiV PlexPlus multiplex assay compared to BioFire Respiratory Panel 2.1 plus. Todd M. Pryce, Erin J. Haygarth, Angelica S. Lacsina, Riley D. Oorschot, Edward Raby.
Legend: NA (not applicable), — (no data available)
Sequential order	Sample number	Consensus result for FluA/FluB/RSV/SARS-CoV-2	BioFire Respiratory Panel 2.1 plus (RP2.1+) and RespiV PlexPlus (RespiV) results							Xpert Xpress Flu/RSV results (as reported by Xpert)							Xpert Xpress SARS-CoV-2 results (as reported by Xpert)
			RP2.1+ target	RP2.1+ result	RespiV target	RespiV result	RespiV Cq	RespiV Enterovirus Cq	RespiV internal control Cq	FluA result	FluA 1 Cq	FluA 2 Cq	FluB result	FluB Cq	RSV result	RSV Cq	SARS-CoV-2 result	E target Cq	N2 target Cq
1	1	NA	Human adenovirus (A-G)	Not Detected	Human adenovirus (B/C)	Not Detected	Not Detected	NA	25.54	—	—	—	—	—	—	—	—	—	—
2	1	NA	Coronavirus 229E	Not Detected	NA	NA	NA	NA	25.54	—	—	—	—	—	—	—	—	—	—
3	1	NA	Coronavirus HKU1	Not Detected	NA	NA	NA	NA	25.54	—	—	—	—	—	—	—	—	—	—
4	1	NA	Coronavirus OC43	Not Detected	NA	NA	NA	NA	25.54	—	—	—	—	—	—	—	—	—	—
5	1	NA	Coronavirus NL63	Not Detected	NA	NA	NA	NA	25.54	—	—	—	—	—	—	—	—	—	—
6	1	NA	MERS-CoV	Not Detected	NA	NA	NA	NA	25.54	—	—	—	—	—	—	—	—	—	—
7	1	Detected	SARS-CoV-2	Detected	SARS-CoV-2	Detected	30.94	NA	25.54	—	—	—	—	—	—	—	—	—	—
8	1	NA	Human metapneumovirus	Not Detected	Human metapneumovirus	Not Detected	Not Detected	NA	25.54	—	—	—	—	—	—	—	—	—	—
9	1	NA	Rhinovirus/Enterovirus	Not Detected	Rhinovirus/Enterovirus	Not Detected	Not Detected	NA	25.54	—	—	—	—	—	—	—	—	—	—
10	1	Not Detected	Influenza A	Not Detected	Influenza A	Not Detected	Not Detected	NA	25.54	—	—	—	—	—	—	—	—	—	—
11	1	NA	Influenza A subtype	NA	NA	NA	NA	NA	25.54	—	—	—	—	—	—	—	—	—	—
12	1	Not Detected	Influenza B	Not Detected	Influenza B	Not Detected	Not Detected	NA	25.54	—	—	—	—	—	—	—	—	—	—
13	1	NA	Parainfluenza (1-4)	Not Detected	Parainfluenza (1-4)	Not Detected	Not Detected	NA	25.54	—	—	—	—	—	—	—	—	—	—
14	1	NA	Parainfluenza 1	Not Detected	Parainfluenza (1-4)	NA	NA	NA	25.54	—	—	—	—	—	—	—	—	—	—
15	1	NA	Parainfluenza 2	Not Detected	Parainfluenza (1-4)	NA	NA	NA	25.54	—	—	—	—	—	—	—	—	—	—
16	1	NA	Parainfluenza 3	Not Detected	Parainfluenza (1-4)	NA	NA	NA	25.54	—	—	—	—	—	—	—	—	—	—
17	1	NA	Parainfluenza 4	Not Detected	Parainfluenza (1-4)	NA	NA	NA	25.54	—	—	—	—	—	—	—	—	—	—
18	1	Not Detected	Respiratory syncytial virus	Not Detected	Respiratory syncytial virus	Not Detected	Not Detected	NA	25.54	—	—	—	—	—	—	—	—	—	—
19	1	NA	Bordetella pertussis	Not Detected	NA	NA	NA	NA	25.54	—	—	—	—	—	—	—	—	—	—
20	1	NA	Bordetella parapertussis	Not Detected	NA	NA	NA	NA	25.54	—	—	—	—	—	—	—	—	—	—
21	1	NA	Chlamydophila pneumoniae	Not Detected	NA	NA	NA	NA	25.54	—	—	—	—	—	—	—	—	—	—
22	1	NA	Mycoplasma pneumoniae	Not Detected	NA	NA	NA	NA	25.54	—	—	—	—	—	—	—	—	—	—
23	2	NA	Human adenovirus (A-G)	Not Detected	Human adenovirus (B/C)	Not Detected	Not Detected	NA	25.35	—	—	—	—	—	—	—	—	—	—
24	2	NA	Coronavirus 229E	Not Detected	NA	NA	NA	NA	25.35	—	—	—	—	—	—	—	—	—	—
25	2	NA	Coronavirus HKU1	Not Detected	NA	NA	NA	NA	25.35	—	—	—	—	—	—	—	—	—	—
26	2	NA	Coronavirus OC43	Not Detected	NA	NA	NA	NA	25.35	—	—	—	—	—	—	—	—	—	—
27	2	NA	Coronavirus NL63	Not Detected	NA	NA	NA	NA	25.35	—	—	—	—	—	—	—	—	—	—
28	2	NA	MERS-CoV	Not Detected	NA	NA	NA	NA	25.35	—	—	—	—	—	—	—	—	—	—
29	2	Not Detected	SARS-CoV-2	Not Detected	SARS-CoV-2	Not Detected	Not Detected	NA	25.35	—	—	—	—	—	—	—	—	—	—
30	2	NA	Human metapneumovirus	Not Detected	Human metapneumovirus	Not Detected	Not Detected	NA	25.35	—	—	—	—	—	—	—	—	—	—
31	2	NA	Rhinovirus/Enterovirus	Not Detected	Rhinovirus/Enterovirus	Not Detected	Not Detected	NA	25.35	—	—	—	—	—	—	—	—	—	—
32	2	Not Detected	Influenza A	Not Detected	Influenza A	Not Detected	Not Detected	NA	25.35	—	—	—	—	—	—	—	—	—	—
33	2	NA	Influenza A subtype	NA	NA	NA	NA	NA	25.35	—	—	—	—	—	—	—	—	—	—
34	2	Not Detected	Influenza B	Not Detected	Influenza B	Not Detected	Not Detected	NA	25.35	—	—	—	—	—	—	—	—	—	—
35	2	NA	Parainfluenza (1-4)	Not Detected	Parainfluenza (1-4)	Not Detected	Not Detected	NA	25.35	—	—	—	—	—	—	—	—	—	—
36	2	NA	Parainfluenza 1	Not Detected	Parainfluenza (1-4)	NA	NA	NA	25.35	—	—	—	—	—	—	—	—	—	—
37	2	NA	Parainfluenza 2	Not Detected	Parainfluenza (1-4)	NA	NA	NA	25.35	—	—	—	—	—	—	—	—	—	—
38	2	NA	Parainfluenza 3	Not Detected	Parainfluenza (1-4)	NA	NA	NA	25.35	—	—	—	—	—	—	—	—	—	—
39	2	NA	Parainfluenza 4	Not Detected	Parainfluenza (1-4)	NA	NA	NA	25.35	—	—	—	—	—	—	—	—	—	—
40	2	Not Detected	Respiratory syncytial virus	Not Detected	Respiratory syncytial virus	Not Detected	Not Detected	NA	25.35	—	—	—	—	—	—	—	—	—	—
41	2	NA	Bordetella pertussis	Not Detected	NA	NA	NA	NA	25.35	—	—	—	—	—	—	—	—	—	—
42	2	NA	Bordetella parapertussis	Not Detected	NA	NA	NA	NA	25.35	—	—	—	—	—	—	—	—	—	—
43	2	NA	Chlamydophila pneumoniae	Not Detected	NA	NA	NA	NA	25.35	—	—	—	—	—	—	—	—	—	—
44	2	NA	Mycoplasma pneumoniae	Not Detected	NA	NA	NA	NA	25.35	—	—	—	—	—	—	—	—	—	—
45	3	NA	Human adenovirus (A-G)	Not Detected	Human adenovirus (B/C)	Not Detected	Not Detected	NA	25.41	—	—	—	—	—	—	—	—	—	—
46	3	NA	Coronavirus 229E	Not Detected	NA	NA	NA	NA	25.41	—	—	—	—	—	—	—	—	—	—
47	3	NA	Coronavirus HKU1	Not Detected	NA	NA	NA	NA	25.41	—	—	—	—	—	—	—	—	—	—
48	3	NA	Coronavirus OC43	Not Detected	NA	NA	NA	NA	25.41	—	—	—	—	—	—	—	—	—	—
49	3	NA	Coronavirus NL63	Not Detected	NA	NA	NA	NA	25.41	—	—	—	—	—	—	—	—	—	—
50	3	NA	MERS-CoV	Not Detected	NA	NA	NA	NA	25.41	—	—	—	—	—	—	—	—	—	—
51	3	Not Detected	SARS-CoV-2	Not Detected	SARS-CoV-2	Not Detected	Not Detected	NA	25.41	—	—	—	—	—	—	—	—	—	—
52	3	NA	Human metapneumovirus	Not Detected	Human metapneumovirus	Not Detected	Not Detected	NA	25.41	—	—	—	—	—	—	—	—	—	—
53	3	NA	Rhinovirus/Enterovirus	Not Detected	Rhinovirus/Enterovirus	Not Detected	Not Detected	NA	25.41	—	—	—	—	—	—	—	—	—	—
54	3	Not Detected	Influenza A	Not Detected	Influenza A	Not Detected	Not Detected	NA	25.41	—	—	—	—	—	—	—	—	—	—
55	3	NA	Influenza A subtype	NA	NA	NA	NA	NA	25.41	—	—	—	—	—	—	—	—	—	—
56	3	Not Detected	Influenza B	Not Detected	Influenza B	Not Detected	Not Detected	NA	25.41	—	—	—	—	—	—	—	—	—	—
57	3	NA	Parainfluenza (1-4)	Not Detected	Parainfluenza (1-4)	Not Detected	Not Detected	NA	25.41	—	—	—	—	—	—	—	—	—	—
58	3	NA	Parainfluenza 1	Not Detected	Parainfluenza (1-4)	NA	NA	NA	25.41	—	—	—	—	—	—	—	—	—	—
59	3	NA	Parainfluenza 2	Not Detected	Parainfluenza (1-4)	NA	NA	NA	25.41	—	—	—	—	—	—	—	—	—	—
60	3	NA	Parainfluenza 3	Not Detected	Parainfluenza (1-4)	NA	NA	NA	25.41	—	—	—	—	—	—	—	—	—	—
61	3	NA	Parainfluenza 4	Not Detected	Parainfluenza (1-4)	NA	NA	NA	25.41	—	—	—	—	—	—	—	—	—	—
62	3	Not Detected	Respiratory syncytial virus	Not Detected	Respiratory syncytial virus	Not Detected	Not Detected	NA	25.41	—	—	—	—	—	—	—	—	—	—
63	3	NA	Bordetella pertussis	Not Detected	NA	NA	NA	NA	25.41	—	—	—	—	—	—	—	—	—	—
64	3	NA	Bordetella parapertussis	Not Detected	NA	NA	NA	NA	25.41	—	—	—	—	—	—	—	—	—	—
65	3	NA	Chlamydophila pneumoniae	Not Detected	NA	NA	NA	NA	25.41	—	—	—	—	—	—	—	—	—	—
66	3	NA	Mycoplasma pneumoniae	Not Detected	NA	NA	NA	NA	25.41	—	—	—	—	—	—	—	—	—	—
67	4	NA	Human adenovirus (A-G)	Not Detected	Human adenovirus (B/C)	Not Detected	Not Detected	NA	25.27	—	—	—	—	—	—	—	—	—	—
68	4	NA	Coronavirus 229E	Not Detected	NA	NA	NA	NA	25.27	—	—	—	—	—	—	—	—	—	—
69	4	NA	Coronavirus HKU1	Not Detected	NA	NA	NA	NA	25.27	—	—	—	—	—	—	—	—	—	—
70	4	NA	Coronavirus OC43	Not Detected	NA	NA	NA	NA	25.27	—	—	—	—	—	—	—	—	—	—
71	4	NA	Coronavirus NL63	Not Detected	NA	NA	NA	NA	25.27	—	—	—	—	—	—	—	—	—	—
72	4	NA	MERS-CoV	Not Detected	NA	NA	NA	NA	25.27	—	—	—	—	—	—	—	—	—	—
73	4	Not Detected	SARS-CoV-2	Not Detected	SARS-CoV-2	Not Detected	Not Detected	NA	25.27	—	—	—	—	—	—	—	—	—	—
74	4	NA	Human metapneumovirus	Not Detected	Human metapneumovirus	Not Detected	Not Detected	NA	25.27	—	—	—	—	—	—	—	—	—	—
75	4	NA	Rhinovirus/Enterovirus	Not Detected	Rhinovirus/Enterovirus	Not Detected	Not Detected	NA	25.27	—	—	—	—	—	—	—	—	—	—
76	4	Not Detected	Influenza A	Not Detected	Influenza A	Not Detected	Not Detected	NA	25.27	—	—	—	—	—	—	—	—	—	—
77	4	NA	Influenza A subtype	NA	NA	NA	NA	NA	25.27	—	—	—	—	—	—	—	—	—	—
78	4	Not Detected	Influenza B	Not Detected	Influenza B	Not Detected	Not Detected	NA	25.27	—	—	—	—	—	—	—	—	—	—
79	4	NA	Parainfluenza (1-4)	Not Detected	Parainfluenza (1-4)	Not Detected	Not Detected	NA	25.27	—	—	—	—	—	—	—	—	—	—
80	4	NA	Parainfluenza 1	Not Detected	Parainfluenza (1-4)	NA	NA	NA	25.27	—	—	—	—	—	—	—	—	—	—
81	4	NA	Parainfluenza 2	Not Detected	Parainfluenza (1-4)	NA	NA	NA	25.27	—	—	—	—	—	—	—	—	—	—
82	4	NA	Parainfluenza 3	Not Detected	Parainfluenza (1-4)	NA	NA	NA	25.27	—	—	—	—	—	—	—	—	—	—
83	4	NA	Parainfluenza 4	Not Detected	Parainfluenza (1-4)	NA	NA	NA	25.27	—	—	—	—	—	—	—	—	—	—
84	4	Not Detected	Respiratory syncytial virus	Not Detected	Respiratory syncytial virus	Not Detected	Not Detected	NA	25.27	—	—	—	—	—	—	—	—	—	—
85	4	NA	Bordetella pertussis	Not Detected	NA	NA	NA	NA	25.27	—	—	—	—	—	—	—	—	—	—
86	4	NA	Bordetella parapertussis	Not Detected	NA	NA	NA	NA	25.27	—	—	—	—	—	—	—	—	—	—
87	4	NA	Chlamydophila pneumoniae	Not Detected	NA	NA	NA	NA	25.27	—	—	—	—	—	—	—	—	—	—
88	4	NA	Mycoplasma pneumoniae	Not Detected	NA	NA	NA	NA	25.27	—	—	—	—	—	—	—	—	—	—
89	5	NA	Human adenovirus (A-G)	Not Detected	Human adenovirus (B/C)	Not Detected	Not Detected	NA	25.65	—	—	—	—	—	—	—	—	—	—
90	5	NA	Coronavirus 229E	Not Detected	NA	NA	NA	NA	25.65	—	—	—	—	—	—	—	—	—	—
91	5	NA	Coronavirus HKU1	Not Detected	NA	NA	NA	NA	25.65	—	—	—	—	—	—	—	—	—	—
92	5	NA	Coronavirus OC43	Not Detected	NA	NA	NA	NA	25.65	—	—	—	—	—	—	—	—	—	—
93	5	NA	Coronavirus NL63	Not Detected	NA	NA	NA	NA	25.65	—	—	—	—	—	—	—	—	—	—
94	5	NA	MERS-CoV	Not Detected	NA	NA	NA	NA	25.65	—	—	—	—	—	—	—	—	—	—
95	5	Not Detected	SARS-CoV-2	Not Detected	SARS-CoV-2	Not Detected	Not Detected	NA	25.65	—	—	—	—	—	—	—	—	—	—
96	5	NA	Human metapneumovirus	Not Detected	Human metapneumovirus	Not Detected	Not Detected	NA	25.65	—	—	—	—	—	—	—	—	—	—
97	5	NA	Rhinovirus/Enterovirus	Not Detected	Rhinovirus/Enterovirus	Not Detected	Not Detected	NA	25.65	—	—	—	—	—	—	—	—	—	—
98	5	Not Detected	Influenza A	Not Detected	Influenza A	Not Detected	Not Detected	NA	25.65	—	—	—	—	—	—	—	—	—	—
99	5	NA	Influenza A subtype	NA	NA	NA	NA	NA	25.65	—	—	—	—	—	—	—	—	—	—
100	5	Not Detected	Influenza B	Not Detected	Influenza B	Not Detected	Not Detected	NA	25.65	—	—	—	—	—	—	—	—	—	—
101	5	NA	Parainfluenza (1-4)	Not Detected	Parainfluenza (1-4)	Not Detected	Not Detected	NA	25.65	—	—	—	—	—	—	—	—	—	—
102	5	NA	Parainfluenza 1	Not Detected	Parainfluenza (1-4)	NA	NA	NA	25.65	—	—	—	—	—	—	—	—	—	—
103	5	NA	Parainfluenza 2	Not Detected	Parainfluenza (1-4)	NA	NA	NA	25.65	—	—	—	—	—	—	—	—	—	—
104	5	NA	Parainfluenza 3	Not Detected	Parainfluenza (1-4)	NA	NA	NA	25.65	—	—	—	—	—	—	—	—	—	—
105	5	NA	Parainfluenza 4	Not Detected	Parainfluenza (1-4)	NA	NA	NA	25.65	—	—	—	—	—	—	—	—	—	—
106	5	Not Detected	Respiratory syncytial virus	Not Detected	Respiratory syncytial virus	Not Detected	Not Detected	NA	25.65	—	—	—	—	—	—	—	—	—	—
107	5	NA	Bordetella pertussis	Not Detected	NA	NA	NA	NA	25.65	—	—	—	—	—	—	—	—	—	—
108	5	NA	Bordetella parapertussis	Not Detected	NA	NA	NA	NA	25.65	—	—	—	—	—	—	—	—	—	—
109	5	NA	Chlamydophila pneumoniae	Not Detected	NA	NA	NA	NA	25.65	—	—	—	—	—	—	—	—	—	—
110	5	NA	Mycoplasma pneumoniae	Not Detected	NA	NA	NA	NA	25.65	—	—	—	—	—	—	—	—	—	—
111	6	NA	Human adenovirus (A-G)	Not Detected	Human adenovirus (B/C)	Not Detected	Not Detected	NA	25.57	—	—	—	—	—	—	—	—	—	—
112	6	NA	Coronavirus 229E	Not Detected	NA	NA	NA	NA	25.57	—	—	—	—	—	—	—	—	—	—
113	6	NA	Coronavirus HKU1	Not Detected	NA	NA	NA	NA	25.57	—	—	—	—	—	—	—	—	—	—
114	6	NA	Coronavirus OC43	Not Detected	NA	NA	NA	NA	25.57	—	—	—	—	—	—	—	—	—	—
115	6	NA	Coronavirus NL63	Not Detected	NA	NA	NA	NA	25.57	—	—	—	—	—	—	—	—	—	—
116	6	NA	MERS-CoV	Not Detected	NA	NA	NA	NA	25.57	—	—	—	—	—	—	—	—	—	—
117	6	Not Detected	SARS-CoV-2	Not Detected	SARS-CoV-2	Not Detected	Not Detected	NA	25.57	—	—	—	—	—	—	—	—	—	—
118	6	NA	Human metapneumovirus	Not Detected	Human metapneumovirus	Not Detected	Not Detected	NA	25.57	—	—	—	—	—	—	—	—	—	—
119	6	NA	Rhinovirus/Enterovirus	Not Detected	Rhinovirus/Enterovirus	Not Detected	Not Detected	NA	25.57	—	—	—	—	—	—	—	—	—	—
120	6	Not Detected	Influenza A	Detected	Influenza A	Not Detected	Not Detected	NA	25.57	Negative	0	0	—	—	—	—	—	—	—
121	6	NA	Influenza A subtype	H1-2009	NA	NA	NA	NA	25.57	—	—	—	—	—	—	—	—	—	—
122	6	Not Detected	Influenza B	Not Detected	Influenza B	Not Detected	Not Detected	NA	25.57	—	—	—	—	—	—	—	—	—	—
123	6	NA	Parainfluenza (1-4)	Not Detected	Parainfluenza (1-4)	Not Detected	Not Detected	NA	25.57	—	—	—	—	—	—	—	—	—	—
124	6	NA	Parainfluenza 1	Not Detected	Parainfluenza (1-4)	NA	NA	NA	25.57	—	—	—	—	—	—	—	—	—	—
125	6	NA	Parainfluenza 2	Not Detected	Parainfluenza (1-4)	NA	NA	NA	25.57	—	—	—	—	—	—	—	—	—	—
126	6	NA	Parainfluenza 3	Not Detected	Parainfluenza (1-4)	NA	NA	NA	25.57	—	—	—	—	—	—	—	—	—	—
127	6	NA	Parainfluenza 4	Not Detected	Parainfluenza (1-4)	NA	NA	NA	25.57	—	—	—	—	—	—	—	—	—	—
128	6	Not Detected	Respiratory syncytial virus	Not Detected	Respiratory syncytial virus	Not Detected	Not Detected	NA	25.57	—	—	—	—	—	—	—	—	—	—
129	6	NA	Bordetella pertussis	Not Detected	NA	NA	NA	NA	25.57	—	—	—	—	—	—	—	—	—	—
130	6	NA	Bordetella parapertussis	Not Detected	NA	NA	NA	NA	25.57	—	—	—	—	—	—	—	—	—	—
131	6	NA	Chlamydophila pneumoniae	Not Detected	NA	NA	NA	NA	25.57	—	—	—	—	—	—	—	—	—	—
132	6	NA	Mycoplasma pneumoniae	Not Detected	NA	NA	NA	NA	25.57	—	—	—	—	—	—	—	—	—	—
133	7	NA	Human adenovirus (A-G)	Not Detected	Human adenovirus (B/C)	Not Detected	Not Detected	NA	25.24	—	—	—	—	—	—	—	—	—	—
134	7	NA	Coronavirus 229E	Not Detected	NA	NA	NA	NA	25.24	—	—	—	—	—	—	—	—	—	—
135	7	NA	Coronavirus HKU1	Not Detected	NA	NA	NA	NA	25.24	—	—	—	—	—	—	—	—	—	—
136	7	NA	Coronavirus OC43	Not Detected	NA	NA	NA	NA	25.24	—	—	—	—	—	—	—	—	—	—
137	7	NA	Coronavirus NL63	Not Detected	NA	NA	NA	NA	25.24	—	—	—	—	—	—	—	—	—	—
138	7	NA	MERS-CoV	Not Detected	NA	NA	NA	NA	25.24	—	—	—	—	—	—	—	—	—	—
139	7	Not Detected	SARS-CoV-2	Not Detected	SARS-CoV-2	Not Detected	Not Detected	NA	25.24	—	—	—	—	—	—	—	—	—	—
140	7	NA	Human metapneumovirus	Not Detected	Human metapneumovirus	Not Detected	Not Detected	NA	25.24	—	—	—	—	—	—	—	—	—	—
141	7	NA	Rhinovirus/Enterovirus	Not Detected	Rhinovirus/Enterovirus	Not Detected	Not Detected	NA	25.24	—	—	—	—	—	—	—	—	—	—
142	7	Not Detected	Influenza A	Not Detected	Influenza A	Not Detected	Not Detected	NA	25.24	—	—	—	—	—	—	—	—	—	—
143	7	NA	Influenza A subtype	NA	NA	NA	NA	NA	25.24	—	—	—	—	—	—	—	—	—	—
144	7	Not Detected	Influenza B	Not Detected	Influenza B	Not Detected	Not Detected	NA	25.24	—	—	—	—	—	—	—	—	—	—
145	7	NA	Parainfluenza (1-4)	Not Detected	Parainfluenza (1-4)	Not Detected	Not Detected	NA	25.24	—	—	—	—	—	—	—	—	—	—
146	7	NA	Parainfluenza 1	Not Detected	Parainfluenza (1-4)	NA	NA	NA	25.24	—	—	—	—	—	—	—	—	—	—
147	7	NA	Parainfluenza 2	Not Detected	Parainfluenza (1-4)	NA	NA	NA	25.24	—	—	—	—	—	—	—	—	—	—
148	7	NA	Parainfluenza 3	Not Detected	Parainfluenza (1-4)	NA	NA	NA	25.24	—	—	—	—	—	—	—	—	—	—
149	7	NA	Parainfluenza 4	Not Detected	Parainfluenza (1-4)	NA	NA	NA	25.24	—	—	—	—	—	—	—	—	—	—
150	7	Not Detected	Respiratory syncytial virus	Not Detected	Respiratory syncytial virus	Not Detected	Not Detected	NA	25.24	—	—	—	—	—	—	—	—	—	—
151	7	NA	Bordetella pertussis	Not Detected	NA	NA	NA	NA	25.24	—	—	—	—	—	—	—	—	—	—
152	7	NA	Bordetella parapertussis	Not Detected	NA	NA	NA	NA	25.24	—	—	—	—	—	—	—	—	—	—
153	7	NA	Chlamydophila pneumoniae	Not Detected	NA	NA	NA	NA	25.24	—	—	—	—	—	—	—	—	—	—
154	7	NA	Mycoplasma pneumoniae	Not Detected	NA	NA	NA	NA	25.24	—	—	—	—	—	—	—	—	—	—
155	8	NA	Human adenovirus (A-G)	Not Detected	Human adenovirus (B/C)	Not Detected	Not Detected	NA	25.36	—	—	—	—	—	—	—	—	—	—
156	8	NA	Coronavirus 229E	Not Detected	NA	NA	NA	NA	25.36	—	—	—	—	—	—	—	—	—	—
157	8	NA	Coronavirus HKU1	Not Detected	NA	NA	NA	NA	25.36	—	—	—	—	—	—	—	—	—	—
158	8	NA	Coronavirus OC43	Not Detected	NA	NA	NA	NA	25.36	—	—	—	—	—	—	—	—	—	—
159	8	NA	Coronavirus NL63	Not Detected	NA	NA	NA	NA	25.36	—	—	—	—	—	—	—	—	—	—
160	8	NA	MERS-CoV	Not Detected	NA	NA	NA	NA	25.36	—	—	—	—	—	—	—	—	—	—
161	8	Not Detected	SARS-CoV-2	Not Detected	SARS-CoV-2	Not Detected	Not Detected	NA	25.36	—	—	—	—	—	—	—	—	—	—
162	8	NA	Human metapneumovirus	Not Detected	Human metapneumovirus	Not Detected	Not Detected	NA	25.36	—	—	—	—	—	—	—	—	—	—
163	8	NA	Rhinovirus/Enterovirus	Detected	Rhinovirus/Enterovirus	Detected	27.08	NA	25.36	—	—	—	—	—	—	—	—	—	—
164	8	Not Detected	Influenza A	Not Detected	Influenza A	Not Detected	Not Detected	NA	25.36	—	—	—	—	—	—	—	—	—	—
165	8	NA	Influenza A subtype	NA	NA	NA	NA	NA	25.36	—	—	—	—	—	—	—	—	—	—
166	8	Not Detected	Influenza B	Not Detected	Influenza B	Not Detected	Not Detected	NA	25.36	—	—	—	—	—	—	—	—	—	—
167	8	NA	Parainfluenza (1-4)	Not Detected	Parainfluenza (1-4)	Not Detected	Not Detected	NA	25.36	—	—	—	—	—	—	—	—	—	—
168	8	NA	Parainfluenza 1	Not Detected	Parainfluenza (1-4)	NA	NA	NA	25.36	—	—	—	—	—	—	—	—	—	—
169	8	NA	Parainfluenza 2	Not Detected	Parainfluenza (1-4)	NA	NA	NA	25.36	—	—	—	—	—	—	—	—	—	—
170	8	NA	Parainfluenza 3	Not Detected	Parainfluenza (1-4)	NA	NA	NA	25.36	—	—	—	—	—	—	—	—	—	—
171	8	NA	Parainfluenza 4	Not Detected	Parainfluenza (1-4)	NA	NA	NA	25.36	—	—	—	—	—	—	—	—	—	—
172	8	Not Detected	Respiratory syncytial virus	Not Detected	Respiratory syncytial virus	Not Detected	Not Detected	NA	25.36	—	—	—	—	—	—	—	—	—	—
173	8	NA	Bordetella pertussis	Not Detected	NA	NA	NA	NA	25.36	—	—	—	—	—	—	—	—	—	—
174	8	NA	Bordetella parapertussis	Not Detected	NA	NA	NA	NA	25.36	—	—	—	—	—	—	—	—	—	—
175	8	NA	Chlamydophila pneumoniae	Not Detected	NA	NA	NA	NA	25.36	—	—	—	—	—	—	—	—	—	—
176	8	NA	Mycoplasma pneumoniae	Not Detected	NA	NA	NA	NA	25.36	—	—	—	—	—	—	—	—	—	—
177	9	NA	Human adenovirus (A-G)	Not Detected	Human adenovirus (B/C)	Not Detected	Not Detected	NA	25.37	—	—	—	—	—	—	—	—	—	—
178	9	NA	Coronavirus 229E	Not Detected	NA	NA	NA	NA	25.37	—	—	—	—	—	—	—	—	—	—
179	9	NA	Coronavirus HKU1	Not Detected	NA	NA	NA	NA	25.37	—	—	—	—	—	—	—	—	—	—
180	9	NA	Coronavirus OC43	Not Detected	NA	NA	NA	NA	25.37	—	—	—	—	—	—	—	—	—	—
181	9	NA	Coronavirus NL63	Not Detected	NA	NA	NA	NA	25.37	—	—	—	—	—	—	—	—	—	—
182	9	NA	MERS-CoV	Not Detected	NA	NA	NA	NA	25.37	—	—	—	—	—	—	—	—	—	—
183	9	Not Detected	SARS-CoV-2	Not Detected	SARS-CoV-2	Not Detected	Not Detected	NA	25.37	—	—	—	—	—	—	—	—	—	—
184	9	NA	Human metapneumovirus	Not Detected	Human metapneumovirus	Not Detected	Not Detected	NA	25.37	—	—	—	—	—	—	—	—	—	—
185	9	NA	Rhinovirus/Enterovirus	Not Detected	Rhinovirus/Enterovirus	Not Detected	Not Detected	NA	25.37	—	—	—	—	—	—	—	—	—	—
186	9	Not Detected	Influenza A	Not Detected	Influenza A	Not Detected	Not Detected	NA	25.37	—	—	—	—	—	—	—	—	—	—
187	9	NA	Influenza A subtype	NA	NA	NA	NA	NA	25.37	—	—	—	—	—	—	—	—	—	—
188	9	Not Detected	Influenza B	Not Detected	Influenza B	Not Detected	Not Detected	NA	25.37	—	—	—	—	—	—	—	—	—	—
189	9	NA	Parainfluenza (1-4)	Not Detected	Parainfluenza (1-4)	Not Detected	Not Detected	NA	25.37	—	—	—	—	—	—	—	—	—	—
190	9	NA	Parainfluenza 1	Not Detected	Parainfluenza (1-4)	NA	NA	NA	25.37	—	—	—	—	—	—	—	—	—	—
191	9	NA	Parainfluenza 2	Not Detected	Parainfluenza (1-4)	NA	NA	NA	25.37	—	—	—	—	—	—	—	—	—	—
192	9	NA	Parainfluenza 3	Not Detected	Parainfluenza (1-4)	NA	NA	NA	25.37	—	—	—	—	—	—	—	—	—	—
193	9	NA	Parainfluenza 4	Not Detected	Parainfluenza (1-4)	NA	NA	NA	25.37	—	—	—	—	—	—	—	—	—	—
194	9	Not Detected	Respiratory syncytial virus	Not Detected	Respiratory syncytial virus	Not Detected	Not Detected	NA	25.37	—	—	—	—	—	—	—	—	—	—
195	9	NA	Bordetella pertussis	Not Detected	NA	NA	NA	NA	25.37	—	—	—	—	—	—	—	—	—	—
196	9	NA	Bordetella parapertussis	Not Detected	NA	NA	NA	NA	25.37	—	—	—	—	—	—	—	—	—	—
197	9	NA	Chlamydophila pneumoniae	Not Detected	NA	NA	NA	NA	25.37	—	—	—	—	—	—	—	—	—	—
198	9	NA	Mycoplasma pneumoniae	Not Detected	NA	NA	NA	NA	25.37	—	—	—	—	—	—	—	—	—	—
199	10	NA	Human adenovirus (A-G)	Not Detected	Human adenovirus (B/C)	Not Detected	Not Detected	NA	25.81	—	—	—	—	—	—	—	—	—	—
200	10	NA	Coronavirus 229E	Not Detected	NA	NA	NA	NA	25.81	—	—	—	—	—	—	—	—	—	—
201	10	NA	Coronavirus HKU1	Not Detected	NA	NA	NA	NA	25.81	—	—	—	—	—	—	—	—	—	—
202	10	NA	Coronavirus OC43	Not Detected	NA	NA	NA	NA	25.81	—	—	—	—	—	—	—	—	—	—
203	10	NA	Coronavirus NL63	Not Detected	NA	NA	NA	NA	25.81	—	—	—	—	—	—	—	—	—	—
204	10	NA	MERS-CoV	Not Detected	NA	NA	NA	NA	25.81	—	—	—	—	—	—	—	—	—	—
205	10	Not Detected	SARS-CoV-2	Not Detected	SARS-CoV-2	Not Detected	Not Detected	NA	25.81	—	—	—	—	—	—	—	—	—	—
206	10	NA	Human metapneumovirus	Not Detected	Human metapneumovirus	Not Detected	Not Detected	NA	25.81	—	—	—	—	—	—	—	—	—	—
207	10	NA	Rhinovirus/Enterovirus	Not Detected	Rhinovirus/Enterovirus	Not Detected	Not Detected	NA	25.81	—	—	—	—	—	—	—	—	—	—
208	10	Not Detected	Influenza A	Not Detected	Influenza A	Not Detected	Not Detected	NA	25.81	—	—	—	—	—	—	—	—	—	—
209	10	NA	Influenza A subtype	NA	NA	NA	NA	NA	25.81	—	—	—	—	—	—	—	—	—	—
210	10	Not Detected	Influenza B	Not Detected	Influenza B	Not Detected	Not Detected	NA	25.81	—	—	—	—	—	—	—	—	—	—
211	10	NA	Parainfluenza (1-4)	Not Detected	Parainfluenza (1-4)	Not Detected	Not Detected	NA	25.81	—	—	—	—	—	—	—	—	—	—
212	10	NA	Parainfluenza 1	Not Detected	Parainfluenza (1-4)	NA	NA	NA	25.81	—	—	—	—	—	—	—	—	—	—
213	10	NA	Parainfluenza 2	Not Detected	Parainfluenza (1-4)	NA	NA	NA	25.81	—	—	—	—	—	—	—	—	—	—
214	10	NA	Parainfluenza 3	Not Detected	Parainfluenza (1-4)	NA	NA	NA	25.81	—	—	—	—	—	—	—	—	—	—
215	10	NA	Parainfluenza 4	Not Detected	Parainfluenza (1-4)	NA	NA	NA	25.81	—	—	—	—	—	—	—	—	—	—
216	10	Not Detected	Respiratory syncytial virus	Not Detected	Respiratory syncytial virus	Not Detected	Not Detected	NA	25.81	—	—	—	—	—	—	—	—	—	—
217	10	NA	Bordetella pertussis	Not Detected	NA	NA	NA	NA	25.81	—	—	—	—	—	—	—	—	—	—
218	10	NA	Bordetella parapertussis	Not Detected	NA	NA	NA	NA	25.81	—	—	—	—	—	—	—	—	—	—
219	10	NA	Chlamydophila pneumoniae	Not Detected	NA	NA	NA	NA	25.81	—	—	—	—	—	—	—	—	—	—
220	10	NA	Mycoplasma pneumoniae	Not Detected	NA	NA	NA	NA	25.81	—	—	—	—	—	—	—	—	—	—
221	11	NA	Human adenovirus (A-G)	Not Detected	Human adenovirus (B/C)	Not Detected	Not Detected	NA	25.51	—	—	—	—	—	—	—	—	—	—
222	11	NA	Coronavirus 229E	Not Detected	NA	NA	NA	NA	25.51	—	—	—	—	—	—	—	—	—	—
223	11	NA	Coronavirus HKU1	Not Detected	NA	NA	NA	NA	25.51	—	—	—	—	—	—	—	—	—	—
224	11	NA	Coronavirus OC43	Not Detected	NA	NA	NA	NA	25.51	—	—	—	—	—	—	—	—	—	—
225	11	NA	Coronavirus NL63	Not Detected	NA	NA	NA	NA	25.51	—	—	—	—	—	—	—	—	—	—
226	11	NA	MERS-CoV	Not Detected	NA	NA	NA	NA	25.51	—	—	—	—	—	—	—	—	—	—
227	11	Not Detected	SARS-CoV-2	Not Detected	SARS-CoV-2	Not Detected	Not Detected	NA	25.51	—	—	—	—	—	—	—	—	—	—
228	11	NA	Human metapneumovirus	Not Detected	Human metapneumovirus	Not Detected	Not Detected	NA	25.51	—	—	—	—	—	—	—	—	—	—
229	11	NA	Rhinovirus/Enterovirus	Not Detected	Rhinovirus/Enterovirus	Not Detected	Not Detected	NA	25.51	—	—	—	—	—	—	—	—	—	—
230	11	Not Detected	Influenza A	Not Detected	Influenza A	Not Detected	Not Detected	NA	25.51	—	—	—	—	—	—	—	—	—	—
231	11	NA	Influenza A subtype	NA	NA	NA	NA	NA	25.51	—	—	—	—	—	—	—	—	—	—
232	11	Not Detected	Influenza B	Not Detected	Influenza B	Not Detected	Not Detected	NA	25.51	—	—	—	—	—	—	—	—	—	—
233	11	NA	Parainfluenza (1-4)	Not Detected	Parainfluenza (1-4)	Not Detected	Not Detected	NA	25.51	—	—	—	—	—	—	—	—	—	—
234	11	NA	Parainfluenza 1	Not Detected	Parainfluenza (1-4)	NA	NA	NA	25.51	—	—	—	—	—	—	—	—	—	—
235	11	NA	Parainfluenza 2	Not Detected	Parainfluenza (1-4)	NA	NA	NA	25.51	—	—	—	—	—	—	—	—	—	—
236	11	NA	Parainfluenza 3	Not Detected	Parainfluenza (1-4)	NA	NA	NA	25.51	—	—	—	—	—	—	—	—	—	—
237	11	NA	Parainfluenza 4	Not Detected	Parainfluenza (1-4)	NA	NA	NA	25.51	—	—	—	—	—	—	—	—	—	—
238	11	Not Detected	Respiratory syncytial virus	Not Detected	Respiratory syncytial virus	Not Detected	Not Detected	NA	25.51	—	—	—	—	—	—	—	—	—	—
239	11	NA	Bordetella pertussis	Not Detected	NA	NA	NA	NA	25.51	—	—	—	—	—	—	—	—	—	—
240	11	NA	Bordetella parapertussis	Not Detected	NA	NA	NA	NA	25.51	—	—	—	—	—	—	—	—	—	—
241	11	NA	Chlamydophila pneumoniae	Not Detected	NA	NA	NA	NA	25.51	—	—	—	—	—	—	—	—	—	—
242	11	NA	Mycoplasma pneumoniae	Not Detected	NA	NA	NA	NA	25.51	—	—	—	—	—	—	—	—	—	—
243	12	NA	Human adenovirus (A-G)	Not Detected	Human adenovirus (B/C)	Not Detected	Not Detected	NA	25.49	—	—	—	—	—	—	—	—	—	—
244	12	NA	Coronavirus 229E	Not Detected	NA	NA	NA	NA	25.49	—	—	—	—	—	—	—	—	—	—
245	12	NA	Coronavirus HKU1	Not Detected	NA	NA	NA	NA	25.49	—	—	—	—	—	—	—	—	—	—
246	12	NA	Coronavirus OC43	Not Detected	NA	NA	NA	NA	25.49	—	—	—	—	—	—	—	—	—	—
247	12	NA	Coronavirus NL63	Not Detected	NA	NA	NA	NA	25.49	—	—	—	—	—	—	—	—	—	—
248	12	NA	MERS-CoV	Not Detected	NA	NA	NA	NA	25.49	—	—	—	—	—	—	—	—	—	—
249	12	Not Detected	SARS-CoV-2	Not Detected	SARS-CoV-2	Not Detected	Not Detected	NA	25.49	—	—	—	—	—	—	—	—	—	—
250	12	NA	Human metapneumovirus	Not Detected	Human metapneumovirus	Not Detected	Not Detected	NA	25.49	—	—	—	—	—	—	—	—	—	—
251	12	NA	Rhinovirus/Enterovirus	Not Detected	Rhinovirus/Enterovirus	Not Detected	Not Detected	NA	25.49	—	—	—	—	—	—	—	—	—	—
252	12	Not Detected	Influenza A	Not Detected	Influenza A	Not Detected	Not Detected	NA	25.49	—	—	—	—	—	—	—	—	—	—
253	12	NA	Influenza A subtype	NA	NA	NA	NA	NA	25.49	—	—	—	—	—	—	—	—	—	—
254	12	Not Detected	Influenza B	Not Detected	Influenza B	Not Detected	Not Detected	NA	25.49	—	—	—	—	—	—	—	—	—	—
255	12	NA	Parainfluenza (1-4)	Not Detected	Parainfluenza (1-4)	Not Detected	Not Detected	NA	25.49	—	—	—	—	—	—	—	—	—	—
256	12	NA	Parainfluenza 1	Not Detected	Parainfluenza (1-4)	NA	NA	NA	25.49	—	—	—	—	—	—	—	—	—	—
257	12	NA	Parainfluenza 2	Not Detected	Parainfluenza (1-4)	NA	NA	NA	25.49	—	—	—	—	—	—	—	—	—	—
258	12	NA	Parainfluenza 3	Not Detected	Parainfluenza (1-4)	NA	NA	NA	25.49	—	—	—	—	—	—	—	—	—	—
259	12	NA	Parainfluenza 4	Not Detected	Parainfluenza (1-4)	NA	NA	NA	25.49	—	—	—	—	—	—	—	—	—	—
260	12	Not Detected	Respiratory syncytial virus	Not Detected	Respiratory syncytial virus	Not Detected	Not Detected	NA	25.49	—	—	—	—	—	—	—	—	—	—
261	12	NA	Bordetella pertussis	Not Detected	NA	NA	NA	NA	25.49	—	—	—	—	—	—	—	—	—	—
262	12	NA	Bordetella parapertussis	Not Detected	NA	NA	NA	NA	25.49	—	—	—	—	—	—	—	—	—	—
263	12	NA	Chlamydophila pneumoniae	Not Detected	NA	NA	NA	NA	25.49	—	—	—	—	—	—	—	—	—	—
264	12	NA	Mycoplasma pneumoniae	Not Detected	NA	NA	NA	NA	25.49	—	—	—	—	—	—	—	—	—	—
265	13	NA	Human adenovirus (A-G)	Not Detected	Human adenovirus (B/C)	Not Detected	Not Detected	NA	25.43	—	—	—	—	—	—	—	—	—	—
266	13	NA	Coronavirus 229E	Not Detected	NA	NA	NA	NA	25.43	—	—	—	—	—	—	—	—	—	—
267	13	NA	Coronavirus HKU1	Not Detected	NA	NA	NA	NA	25.43	—	—	—	—	—	—	—	—	—	—
268	13	NA	Coronavirus OC43	Not Detected	NA	NA	NA	NA	25.43	—	—	—	—	—	—	—	—	—	—
269	13	NA	Coronavirus NL63	Not Detected	NA	NA	NA	NA	25.43	—	—	—	—	—	—	—	—	—	—
270	13	NA	MERS-CoV	Not Detected	NA	NA	NA	NA	25.43	—	—	—	—	—	—	—	—	—	—
271	13	Not Detected	SARS-CoV-2	Not Detected	SARS-CoV-2	Not Detected	Not Detected	NA	25.43	—	—	—	—	—	—	—	—	—	—
272	13	NA	Human metapneumovirus	Not Detected	Human metapneumovirus	Not Detected	Not Detected	NA	25.43	—	—	—	—	—	—	—	—	—	—
273	13	NA	Rhinovirus/Enterovirus	Not Detected	Rhinovirus/Enterovirus	Not Detected	Not Detected	NA	25.43	—	—	—	—	—	—	—	—	—	—
274	13	Detected	Influenza A	Detected	Influenza A	Detected	28.78	NA	25.43	—	—	—	—	—	—	—	—	—	—
275	13	NA	Influenza A subtype	H3	NA	NA	NA	NA	25.43	—	—	—	—	—	—	—	—	—	—
276	13	Not Detected	Influenza B	Not Detected	Influenza B	Not Detected	Not Detected	NA	25.43	—	—	—	—	—	—	—	—	—	—
277	13	NA	Parainfluenza (1-4)	Not Detected	Parainfluenza (1-4)	Not Detected	Not Detected	NA	25.43	—	—	—	—	—	—	—	—	—	—
278	13	NA	Parainfluenza 1	Not Detected	Parainfluenza (1-4)	NA	NA	NA	25.43	—	—	—	—	—	—	—	—	—	—
279	13	NA	Parainfluenza 2	Not Detected	Parainfluenza (1-4)	NA	NA	NA	25.43	—	—	—	—	—	—	—	—	—	—
280	13	NA	Parainfluenza 3	Not Detected	Parainfluenza (1-4)	NA	NA	NA	25.43	—	—	—	—	—	—	—	—	—	—
281	13	NA	Parainfluenza 4	Not Detected	Parainfluenza (1-4)	NA	NA	NA	25.43	—	—	—	—	—	—	—	—	—	—
282	13	Not Detected	Respiratory syncytial virus	Not Detected	Respiratory syncytial virus	Not Detected	Not Detected	NA	25.43	—	—	—	—	—	—	—	—	—	—
283	13	NA	Bordetella pertussis	Not Detected	NA	NA	NA	NA	25.43	—	—	—	—	—	—	—	—	—	—
284	13	NA	Bordetella parapertussis	Not Detected	NA	NA	NA	NA	25.43	—	—	—	—	—	—	—	—	—	—
285	13	NA	Chlamydophila pneumoniae	Not Detected	NA	NA	NA	NA	25.43	—	—	—	—	—	—	—	—	—	—
286	13	NA	Mycoplasma pneumoniae	Not Detected	NA	NA	NA	NA	25.43	—	—	—	—	—	—	—	—	—	—
287	14	NA	Human adenovirus (A-G)	Not Detected	Human adenovirus (B/C)	Not Detected	Not Detected	NA	25.6	—	—	—	—	—	—	—	—	—	—
288	14	NA	Coronavirus 229E	Not Detected	NA	NA	NA	NA	25.6	—	—	—	—	—	—	—	—	—	—
289	14	NA	Coronavirus HKU1	Not Detected	NA	NA	NA	NA	25.6	—	—	—	—	—	—	—	—	—	—
290	14	NA	Coronavirus OC43	Not Detected	NA	NA	NA	NA	25.6	—	—	—	—	—	—	—	—	—	—
291	14	NA	Coronavirus NL63	Not Detected	NA	NA	NA	NA	25.6	—	—	—	—	—	—	—	—	—	—
292	14	NA	MERS-CoV	Not Detected	NA	NA	NA	NA	25.6	—	—	—	—	—	—	—	—	—	—
293	14	Not Detected	SARS-CoV-2	Not Detected	SARS-CoV-2	Not Detected	Not Detected	NA	25.6	—	—	—	—	—	—	—	—	—	—
294	14	NA	Human metapneumovirus	Not Detected	Human metapneumovirus	Not Detected	Not Detected	NA	25.6	—	—	—	—	—	—	—	—	—	—
295	14	NA	Rhinovirus/Enterovirus	Not Detected	Rhinovirus/Enterovirus	Not Detected	Not Detected	NA	25.6	—	—	—	—	—	—	—	—	—	—
296	14	Not Detected	Influenza A	Not Detected	Influenza A	Not Detected	Not Detected	NA	25.6	—	—	—	—	—	—	—	—	—	—
297	14	NA	Influenza A subtype	NA	NA	NA	NA	NA	25.6	—	—	—	—	—	—	—	—	—	—
298	14	Not Detected	Influenza B	Not Detected	Influenza B	Not Detected	Not Detected	NA	25.6	—	—	—	—	—	—	—	—	—	—
299	14	NA	Parainfluenza (1-4)	Not Detected	Parainfluenza (1-4)	Not Detected	Not Detected	NA	25.6	—	—	—	—	—	—	—	—	—	—
300	14	NA	Parainfluenza 1	Not Detected	Parainfluenza (1-4)	NA	NA	NA	25.6	—	—	—	—	—	—	—	—	—	—
301	14	NA	Parainfluenza 2	Not Detected	Parainfluenza (1-4)	NA	NA	NA	25.6	—	—	—	—	—	—	—	—	—	—
302	14	NA	Parainfluenza 3	Not Detected	Parainfluenza (1-4)	NA	NA	NA	25.6	—	—	—	—	—	—	—	—	—	—
303	14	NA	Parainfluenza 4	Not Detected	Parainfluenza (1-4)	NA	NA	NA	25.6	—	—	—	—	—	—	—	—	—	—
304	14	Not Detected	Respiratory syncytial virus	Not Detected	Respiratory syncytial virus	Not Detected	Not Detected	NA	25.6	—	—	—	—	—	—	—	—	—	—
305	14	NA	Bordetella pertussis	Not Detected	NA	NA	NA	NA	25.6	—	—	—	—	—	—	—	—	—	—
306	14	NA	Bordetella parapertussis	Not Detected	NA	NA	NA	NA	25.6	—	—	—	—	—	—	—	—	—	—
307	14	NA	Chlamydophila pneumoniae	Not Detected	NA	NA	NA	NA	25.6	—	—	—	—	—	—	—	—	—	—
308	14	NA	Mycoplasma pneumoniae	Not Detected	NA	NA	NA	NA	25.6	—	—	—	—	—	—	—	—	—	—
309	15	NA	Human adenovirus (A-G)	Not Detected	Human adenovirus (B/C)	Not Detected	Not Detected	NA	25.42	—	—	—	—	—	—	—	—	—	—
310	15	NA	Coronavirus 229E	Not Detected	NA	NA	NA	NA	25.42	—	—	—	—	—	—	—	—	—	—
311	15	NA	Coronavirus HKU1	Not Detected	NA	NA	NA	NA	25.42	—	—	—	—	—	—	—	—	—	—
312	15	NA	Coronavirus OC43	Not Detected	NA	NA	NA	NA	25.42	—	—	—	—	—	—	—	—	—	—
313	15	NA	Coronavirus NL63	Not Detected	NA	NA	NA	NA	25.42	—	—	—	—	—	—	—	—	—	—
314	15	NA	MERS-CoV	Not Detected	NA	NA	NA	NA	25.42	—	—	—	—	—	—	—	—	—	—
315	15	Not Detected	SARS-CoV-2	Not Detected	SARS-CoV-2	Not Detected	Not Detected	NA	25.42	—	—	—	—	—	—	—	—	—	—
316	15	NA	Human metapneumovirus	Not Detected	Human metapneumovirus	Not Detected	Not Detected	NA	25.42	—	—	—	—	—	—	—	—	—	—
317	15	NA	Rhinovirus/Enterovirus	Not Detected	Rhinovirus/Enterovirus	Not Detected	Not Detected	NA	25.42	—	—	—	—	—	—	—	—	—	—
318	15	Not Detected	Influenza A	Not Detected	Influenza A	Not Detected	Not Detected	NA	25.42	—	—	—	—	—	—	—	—	—	—
319	15	NA	Influenza A subtype	NA	NA	NA	NA	NA	25.42	—	—	—	—	—	—	—	—	—	—
320	15	Not Detected	Influenza B	Not Detected	Influenza B	Not Detected	Not Detected	NA	25.42	—	—	—	—	—	—	—	—	—	—
321	15	NA	Parainfluenza (1-4)	Not Detected	Parainfluenza (1-4)	Not Detected	Not Detected	NA	25.42	—	—	—	—	—	—	—	—	—	—
322	15	NA	Parainfluenza 1	Not Detected	Parainfluenza (1-4)	NA	NA	NA	25.42	—	—	—	—	—	—	—	—	—	—
323	15	NA	Parainfluenza 2	Not Detected	Parainfluenza (1-4)	NA	NA	NA	25.42	—	—	—	—	—	—	—	—	—	—
324	15	NA	Parainfluenza 3	Not Detected	Parainfluenza (1-4)	NA	NA	NA	25.42	—	—	—	—	—	—	—	—	—	—
325	15	NA	Parainfluenza 4	Not Detected	Parainfluenza (1-4)	NA	NA	NA	25.42	—	—	—	—	—	—	—	—	—	—
326	15	Not Detected	Respiratory syncytial virus	Not Detected	Respiratory syncytial virus	Not Detected	Not Detected	NA	25.42	—	—	—	—	—	—	—	—	—	—
327	15	NA	Bordetella pertussis	Not Detected	NA	NA	NA	NA	25.42	—	—	—	—	—	—	—	—	—	—
328	15	NA	Bordetella parapertussis	Not Detected	NA	NA	NA	NA	25.42	—	—	—	—	—	—	—	—	—	—
329	15	NA	Chlamydophila pneumoniae	Not Detected	NA	NA	NA	NA	25.42	—	—	—	—	—	—	—	—	—	—
330	15	NA	Mycoplasma pneumoniae	Not Detected	NA	NA	NA	NA	25.42	—	—	—	—	—	—	—	—	—	—
331	16	NA	Human adenovirus (A-G)	Not Detected	Human adenovirus (B/C)	Not Detected	Not Detected	NA	25.07	—	—	—	—	—	—	—	—	—	—
332	16	NA	Coronavirus 229E	Not Detected	NA	NA	NA	NA	25.07	—	—	—	—	—	—	—	—	—	—
333	16	NA	Coronavirus HKU1	Not Detected	NA	NA	NA	NA	25.07	—	—	—	—	—	—	—	—	—	—
334	16	NA	Coronavirus OC43	Not Detected	NA	NA	NA	NA	25.07	—	—	—	—	—	—	—	—	—	—
335	16	NA	Coronavirus NL63	Not Detected	NA	NA	NA	NA	25.07	—	—	—	—	—	—	—	—	—	—
336	16	NA	MERS-CoV	Not Detected	NA	NA	NA	NA	25.07	—	—	—	—	—	—	—	—	—	—
337	16	Not Detected	SARS-CoV-2	Not Detected	SARS-CoV-2	Not Detected	Not Detected	NA	25.07	—	—	—	—	—	—	—	—	—	—
338	16	NA	Human metapneumovirus	Not Detected	Human metapneumovirus	Not Detected	Not Detected	NA	25.07	—	—	—	—	—	—	—	—	—	—
339	16	NA	Rhinovirus/Enterovirus	Not Detected	Rhinovirus/Enterovirus	Not Detected	Not Detected	NA	25.07	—	—	—	—	—	—	—	—	—	—
340	16	Detected	Influenza A	Detected	Influenza A	Detected	23.79	NA	25.07	—	—	—	—	—	—	—	—	—	—
341	16	NA	Influenza A subtype	H1-2009	NA	NA	NA	NA	25.07	—	—	—	—	—	—	—	—	—	—
342	16	Not Detected	Influenza B	Not Detected	Influenza B	Not Detected	Not Detected	NA	25.07	—	—	—	—	—	—	—	—	—	—
343	16	NA	Parainfluenza (1-4)	Not Detected	Parainfluenza (1-4)	Not Detected	Not Detected	NA	25.07	—	—	—	—	—	—	—	—	—	—
344	16	NA	Parainfluenza 1	Not Detected	Parainfluenza (1-4)	NA	NA	NA	25.07	—	—	—	—	—	—	—	—	—	—
345	16	NA	Parainfluenza 2	Not Detected	Parainfluenza (1-4)	NA	NA	NA	25.07	—	—	—	—	—	—	—	—	—	—
346	16	NA	Parainfluenza 3	Not Detected	Parainfluenza (1-4)	NA	NA	NA	25.07	—	—	—	—	—	—	—	—	—	—
347	16	NA	Parainfluenza 4	Not Detected	Parainfluenza (1-4)	NA	NA	NA	25.07	—	—	—	—	—	—	—	—	—	—
348	16	Not Detected	Respiratory syncytial virus	Not Detected	Respiratory syncytial virus	Not Detected	Not Detected	NA	25.07	—	—	—	—	—	—	—	—	—	—
349	16	NA	Bordetella pertussis	Not Detected	NA	NA	NA	NA	25.07	—	—	—	—	—	—	—	—	—	—
350	16	NA	Bordetella parapertussis	Not Detected	NA	NA	NA	NA	25.07	—	—	—	—	—	—	—	—	—	—
351	16	NA	Chlamydophila pneumoniae	Not Detected	NA	NA	NA	NA	25.07	—	—	—	—	—	—	—	—	—	—
352	16	NA	Mycoplasma pneumoniae	Not Detected	NA	NA	NA	NA	25.07	—	—	—	—	—	—	—	—	—	—
353	17	NA	Human adenovirus (A-G)	Not Detected	Human adenovirus (B/C)	Not Detected	Not Detected	NA	25.42	—	—	—	—	—	—	—	—	—	—
354	17	NA	Coronavirus 229E	Not Detected	NA	NA	NA	NA	25.42	—	—	—	—	—	—	—	—	—	—
355	17	NA	Coronavirus HKU1	Not Detected	NA	NA	NA	NA	25.42	—	—	—	—	—	—	—	—	—	—
356	17	NA	Coronavirus OC43	Not Detected	NA	NA	NA	NA	25.42	—	—	—	—	—	—	—	—	—	—
357	17	NA	Coronavirus NL63	Not Detected	NA	NA	NA	NA	25.42	—	—	—	—	—	—	—	—	—	—
358	17	NA	MERS-CoV	Not Detected	NA	NA	NA	NA	25.42	—	—	—	—	—	—	—	—	—	—
359	17	Not Detected	SARS-CoV-2	Not Detected	SARS-CoV-2	Not Detected	Not Detected	NA	25.42	—	—	—	—	—	—	—	—	—	—
360	17	NA	Human metapneumovirus	Not Detected	Human metapneumovirus	Not Detected	Not Detected	NA	25.42	—	—	—	—	—	—	—	—	—	—
361	17	NA	Rhinovirus/Enterovirus	Not Detected	Rhinovirus/Enterovirus	Not Detected	Not Detected	NA	25.42	—	—	—	—	—	—	—	—	—	—
362	17	Not Detected	Influenza A	Not Detected	Influenza A	Not Detected	Not Detected	NA	25.42	—	—	—	—	—	—	—	—	—	—
363	17	NA	Influenza A subtype	NA	NA	NA	NA	NA	25.42	—	—	—	—	—	—	—	—	—	—
364	17	Not Detected	Influenza B	Not Detected	Influenza B	Not Detected	Not Detected	NA	25.42	—	—	—	—	—	—	—	—	—	—
365	17	NA	Parainfluenza (1-4)	Not Detected	Parainfluenza (1-4)	Not Detected	Not Detected	NA	25.42	—	—	—	—	—	—	—	—	—	—
366	17	NA	Parainfluenza 1	Not Detected	Parainfluenza (1-4)	NA	NA	NA	25.42	—	—	—	—	—	—	—	—	—	—
367	17	NA	Parainfluenza 2	Not Detected	Parainfluenza (1-4)	NA	NA	NA	25.42	—	—	—	—	—	—	—	—	—	—
368	17	NA	Parainfluenza 3	Not Detected	Parainfluenza (1-4)	NA	NA	NA	25.42	—	—	—	—	—	—	—	—	—	—
369	17	NA	Parainfluenza 4	Not Detected	Parainfluenza (1-4)	NA	NA	NA	25.42	—	—	—	—	—	—	—	—	—	—
370	17	Not Detected	Respiratory syncytial virus	Not Detected	Respiratory syncytial virus	Not Detected	Not Detected	NA	25.42	—	—	—	—	—	—	—	—	—	—
371	17	NA	Bordetella pertussis	Not Detected	NA	NA	NA	NA	25.42	—	—	—	—	—	—	—	—	—	—
372	17	NA	Bordetella parapertussis	Not Detected	NA	NA	NA	NA	25.42	—	—	—	—	—	—	—	—	—	—
373	17	NA	Chlamydophila pneumoniae	Not Detected	NA	NA	NA	NA	25.42	—	—	—	—	—	—	—	—	—	—
374	17	NA	Mycoplasma pneumoniae	Not Detected	NA	NA	NA	NA	25.42	—	—	—	—	—	—	—	—	—	—
375	18	NA	Human adenovirus (A-G)	Not Detected	Human adenovirus (B/C)	Not Detected	Not Detected	NA	25.51	—	—	—	—	—	—	—	—	—	—
376	18	NA	Coronavirus 229E	Not Detected	NA	NA	NA	NA	25.51	—	—	—	—	—	—	—	—	—	—
377	18	NA	Coronavirus HKU1	Not Detected	NA	NA	NA	NA	25.51	—	—	—	—	—	—	—	—	—	—
378	18	NA	Coronavirus OC43	Not Detected	NA	NA	NA	NA	25.51	—	—	—	—	—	—	—	—	—	—
379	18	NA	Coronavirus NL63	Not Detected	NA	NA	NA	NA	25.51	—	—	—	—	—	—	—	—	—	—
380	18	NA	MERS-CoV	Not Detected	NA	NA	NA	NA	25.51	—	—	—	—	—	—	—	—	—	—
381	18	Not Detected	SARS-CoV-2	Not Detected	SARS-CoV-2	Not Detected	Not Detected	NA	25.51	—	—	—	—	—	—	—	—	—	—
382	18	NA	Human metapneumovirus	Not Detected	Human metapneumovirus	Not Detected	Not Detected	NA	25.51	—	—	—	—	—	—	—	—	—	—
383	18	NA	Rhinovirus/Enterovirus	Not Detected	Rhinovirus/Enterovirus	Not Detected	Not Detected	NA	25.51	—	—	—	—	—	—	—	—	—	—
384	18	Not Detected	Influenza A	Not Detected	Influenza A	Not Detected	Not Detected	NA	25.51	—	—	—	—	—	—	—	—	—	—
385	18	NA	Influenza A subtype	NA	NA	NA	NA	NA	25.51	—	—	—	—	—	—	—	—	—	—
386	18	Not Detected	Influenza B	Not Detected	Influenza B	Not Detected	Not Detected	NA	25.51	—	—	—	—	—	—	—	—	—	—
387	18	NA	Parainfluenza (1-4)	Not Detected	Parainfluenza (1-4)	Not Detected	Not Detected	NA	25.51	—	—	—	—	—	—	—	—	—	—
388	18	NA	Parainfluenza 1	Not Detected	Parainfluenza (1-4)	NA	NA	NA	25.51	—	—	—	—	—	—	—	—	—	—
389	18	NA	Parainfluenza 2	Not Detected	Parainfluenza (1-4)	NA	NA	NA	25.51	—	—	—	—	—	—	—	—	—	—
390	18	NA	Parainfluenza 3	Not Detected	Parainfluenza (1-4)	NA	NA	NA	25.51	—	—	—	—	—	—	—	—	—	—
391	18	NA	Parainfluenza 4	Not Detected	Parainfluenza (1-4)	NA	NA	NA	25.51	—	—	—	—	—	—	—	—	—	—
392	18	Not Detected	Respiratory syncytial virus	Not Detected	Respiratory syncytial virus	Not Detected	Not Detected	NA	25.51	—	—	—	—	—	—	—	—	—	—
393	18	NA	Bordetella pertussis	Not Detected	NA	NA	NA	NA	25.51	—	—	—	—	—	—	—	—	—	—
394	18	NA	Bordetella parapertussis	Not Detected	NA	NA	NA	NA	25.51	—	—	—	—	—	—	—	—	—	—
395	18	NA	Chlamydophila pneumoniae	Not Detected	NA	NA	NA	NA	25.51	—	—	—	—	—	—	—	—	—	—
396	18	NA	Mycoplasma pneumoniae	Not Detected	NA	NA	NA	NA	25.51	—	—	—	—	—	—	—	—	—	—
397	19	NA	Human adenovirus (A-G)	Not Detected	Human adenovirus (B/C)	Not Detected	Not Detected	NA	25.6	—	—	—	—	—	—	—	—	—	—
398	19	NA	Coronavirus 229E	Not Detected	NA	NA	NA	NA	25.6	—	—	—	—	—	—	—	—	—	—
399	19	NA	Coronavirus HKU1	Not Detected	NA	NA	NA	NA	25.6	—	—	—	—	—	—	—	—	—	—
400	19	NA	Coronavirus OC43	Not Detected	NA	NA	NA	NA	25.6	—	—	—	—	—	—	—	—	—	—
401	19	NA	Coronavirus NL63	Not Detected	NA	NA	NA	NA	25.6	—	—	—	—	—	—	—	—	—	—
402	19	NA	MERS-CoV	Not Detected	NA	NA	NA	NA	25.6	—	—	—	—	—	—	—	—	—	—
403	19	Detected	SARS-CoV-2	Detected	SARS-CoV-2	Detected	36.02	NA	25.6	—	—	—	—	—	—	—	—	—	—
404	19	NA	Human metapneumovirus	Not Detected	Human metapneumovirus	Not Detected	Not Detected	NA	25.6	—	—	—	—	—	—	—	—	—	—
405	19	NA	Rhinovirus/Enterovirus	Not Detected	Rhinovirus/Enterovirus	Not Detected	Not Detected	NA	25.6	—	—	—	—	—	—	—	—	—	—
406	19	Not Detected	Influenza A	Not Detected	Influenza A	Not Detected	Not Detected	NA	25.6	—	—	—	—	—	—	—	—	—	—
407	19	NA	Influenza A subtype	NA	NA	NA	NA	NA	25.6	—	—	—	—	—	—	—	—	—	—
408	19	Not Detected	Influenza B	Not Detected	Influenza B	Not Detected	Not Detected	NA	25.6	—	—	—	—	—	—	—	—	—	—
409	19	NA	Parainfluenza (1-4)	Not Detected	Parainfluenza (1-4)	Not Detected	Not Detected	NA	25.6	—	—	—	—	—	—	—	—	—	—
410	19	NA	Parainfluenza 1	Not Detected	Parainfluenza (1-4)	NA	NA	NA	25.6	—	—	—	—	—	—	—	—	—	—
411	19	NA	Parainfluenza 2	Not Detected	Parainfluenza (1-4)	NA	NA	NA	25.6	—	—	—	—	—	—	—	—	—	—
412	19	NA	Parainfluenza 3	Not Detected	Parainfluenza (1-4)	NA	NA	NA	25.6	—	—	—	—	—	—	—	—	—	—
413	19	NA	Parainfluenza 4	Not Detected	Parainfluenza (1-4)	NA	NA	NA	25.6	—	—	—	—	—	—	—	—	—	—
414	19	Not Detected	Respiratory syncytial virus	Not Detected	Respiratory syncytial virus	Not Detected	Not Detected	NA	25.6	—	—	—	—	—	—	—	—	—	—
415	19	NA	Bordetella pertussis	Not Detected	NA	NA	NA	NA	25.6	—	—	—	—	—	—	—	—	—	—
416	19	NA	Bordetella parapertussis	Not Detected	NA	NA	NA	NA	25.6	—	—	—	—	—	—	—	—	—	—
417	19	NA	Chlamydophila pneumoniae	Not Detected	NA	NA	NA	NA	25.6	—	—	—	—	—	—	—	—	—	—
418	19	NA	Mycoplasma pneumoniae	Not Detected	NA	NA	NA	NA	25.6	—	—	—	—	—	—	—	—	—	—
419	20	NA	Human adenovirus (A-G)	Not Detected	Human adenovirus (B/C)	Not Detected	Not Detected	NA	24.97	—	—	—	—	—	—	—	—	—	—
420	20	NA	Coronavirus 229E	Not Detected	NA	NA	NA	NA	24.97	—	—	—	—	—	—	—	—	—	—
421	20	NA	Coronavirus HKU1	Not Detected	NA	NA	NA	NA	24.97	—	—	—	—	—	—	—	—	—	—
422	20	NA	Coronavirus OC43	Not Detected	NA	NA	NA	NA	24.97	—	—	—	—	—	—	—	—	—	—
423	20	NA	Coronavirus NL63	Not Detected	NA	NA	NA	NA	24.97	—	—	—	—	—	—	—	—	—	—
424	20	NA	MERS-CoV	Not Detected	NA	NA	NA	NA	24.97	—	—	—	—	—	—	—	—	—	—
425	20	Not Detected	SARS-CoV-2	Not Detected	SARS-CoV-2	Not Detected	Not Detected	NA	24.97	—	—	—	—	—	—	—	—	—	—
426	20	NA	Human metapneumovirus	Not Detected	Human metapneumovirus	Not Detected	Not Detected	NA	24.97	—	—	—	—	—	—	—	—	—	—
427	20	NA	Rhinovirus/Enterovirus	Detected	Rhinovirus/Enterovirus	Detected	24.37	NA	24.97	—	—	—	—	—	—	—	—	—	—
428	20	Not Detected	Influenza A	Not Detected	Influenza A	Not Detected	Not Detected	NA	24.97	—	—	—	—	—	—	—	—	—	—
429	20	NA	Influenza A subtype	NA	NA	NA	NA	NA	24.97	—	—	—	—	—	—	—	—	—	—
430	20	Not Detected	Influenza B	Not Detected	Influenza B	Not Detected	Not Detected	NA	24.97	—	—	—	—	—	—	—	—	—	—
431	20	NA	Parainfluenza (1-4)	Not Detected	Parainfluenza (1-4)	Not Detected	Not Detected	NA	24.97	—	—	—	—	—	—	—	—	—	—
432	20	NA	Parainfluenza 1	Not Detected	Parainfluenza (1-4)	NA	NA	NA	24.97	—	—	—	—	—	—	—	—	—	—
433	20	NA	Parainfluenza 2	Not Detected	Parainfluenza (1-4)	NA	NA	NA	24.97	—	—	—	—	—	—	—	—	—	—
434	20	NA	Parainfluenza 3	Not Detected	Parainfluenza (1-4)	NA	NA	NA	24.97	—	—	—	—	—	—	—	—	—	—
435	20	NA	Parainfluenza 4	Not Detected	Parainfluenza (1-4)	NA	NA	NA	24.97	—	—	—	—	—	—	—	—	—	—
436	20	Not Detected	Respiratory syncytial virus	Not Detected	Respiratory syncytial virus	Not Detected	Not Detected	NA	24.97	—	—	—	—	—	—	—	—	—	—
437	20	NA	Bordetella pertussis	Not Detected	NA	NA	NA	NA	24.97	—	—	—	—	—	—	—	—	—	—
438	20	NA	Bordetella parapertussis	Not Detected	NA	NA	NA	NA	24.97	—	—	—	—	—	—	—	—	—	—
439	20	NA	Chlamydophila pneumoniae	Not Detected	NA	NA	NA	NA	24.97	—	—	—	—	—	—	—	—	—	—
440	20	NA	Mycoplasma pneumoniae	Not Detected	NA	NA	NA	NA	24.97	—	—	—	—	—	—	—	—	—	—
441	21	NA	Human adenovirus (A-G)	Not Detected	Human adenovirus (B/C)	Not Detected	Not Detected	NA	25.29	—	—	—	—	—	—	—	—	—	—
442	21	NA	Coronavirus 229E	Not Detected	NA	NA	NA	NA	25.29	—	—	—	—	—	—	—	—	—	—
443	21	NA	Coronavirus HKU1	Not Detected	NA	NA	NA	NA	25.29	—	—	—	—	—	—	—	—	—	—
444	21	NA	Coronavirus OC43	Not Detected	NA	NA	NA	NA	25.29	—	—	—	—	—	—	—	—	—	—
445	21	NA	Coronavirus NL63	Not Detected	NA	NA	NA	NA	25.29	—	—	—	—	—	—	—	—	—	—
446	21	NA	MERS-CoV	Not Detected	NA	NA	NA	NA	25.29	—	—	—	—	—	—	—	—	—	—
447	21	Not Detected	SARS-CoV-2	Not Detected	SARS-CoV-2	Not Detected	Not Detected	NA	25.29	—	—	—	—	—	—	—	—	—	—
448	21	NA	Human metapneumovirus	Not Detected	Human metapneumovirus	Not Detected	Not Detected	NA	25.29	—	—	—	—	—	—	—	—	—	—
449	21	NA	Rhinovirus/Enterovirus	Not Detected	Rhinovirus/Enterovirus	Not Detected	Not Detected	NA	25.29	—	—	—	—	—	—	—	—	—	—
450	21	Not Detected	Influenza A	Not Detected	Influenza A	Not Detected	Not Detected	NA	25.29	—	—	—	—	—	—	—	—	—	—
451	21	NA	Influenza A subtype	NA	NA	NA	NA	NA	25.29	—	—	—	—	—	—	—	—	—	—
452	21	Not Detected	Influenza B	Not Detected	Influenza B	Not Detected	Not Detected	NA	25.29	—	—	—	—	—	—	—	—	—	—
453	21	NA	Parainfluenza (1-4)	Not Detected	Parainfluenza (1-4)	Not Detected	Not Detected	NA	25.29	—	—	—	—	—	—	—	—	—	—
454	21	NA	Parainfluenza 1	Not Detected	Parainfluenza (1-4)	NA	NA	NA	25.29	—	—	—	—	—	—	—	—	—	—
455	21	NA	Parainfluenza 2	Not Detected	Parainfluenza (1-4)	NA	NA	NA	25.29	—	—	—	—	—	—	—	—	—	—
456	21	NA	Parainfluenza 3	Not Detected	Parainfluenza (1-4)	NA	NA	NA	25.29	—	—	—	—	—	—	—	—	—	—
457	21	NA	Parainfluenza 4	Not Detected	Parainfluenza (1-4)	NA	NA	NA	25.29	—	—	—	—	—	—	—	—	—	—
458	21	Not Detected	Respiratory syncytial virus	Not Detected	Respiratory syncytial virus	Not Detected	Not Detected	NA	25.29	—	—	—	—	—	—	—	—	—	—
459	21	NA	Bordetella pertussis	Not Detected	NA	NA	NA	NA	25.29	—	—	—	—	—	—	—	—	—	—
460	21	NA	Bordetella parapertussis	Not Detected	NA	NA	NA	NA	25.29	—	—	—	—	—	—	—	—	—	—
461	21	NA	Chlamydophila pneumoniae	Not Detected	NA	NA	NA	NA	25.29	—	—	—	—	—	—	—	—	—	—
462	21	NA	Mycoplasma pneumoniae	Not Detected	NA	NA	NA	NA	25.29	—	—	—	—	—	—	—	—	—	—
463	22	NA	Human adenovirus (A-G)	Not Detected	Human adenovirus (B/C)	Not Detected	Not Detected	NA	25.45	—	—	—	—	—	—	—	—	—	—
464	22	NA	Coronavirus 229E	Not Detected	NA	NA	NA	NA	25.45	—	—	—	—	—	—	—	—	—	—
465	22	NA	Coronavirus HKU1	Not Detected	NA	NA	NA	NA	25.45	—	—	—	—	—	—	—	—	—	—
466	22	NA	Coronavirus OC43	Not Detected	NA	NA	NA	NA	25.45	—	—	—	—	—	—	—	—	—	—
467	22	NA	Coronavirus NL63	Not Detected	NA	NA	NA	NA	25.45	—	—	—	—	—	—	—	—	—	—
468	22	NA	MERS-CoV	Not Detected	NA	NA	NA	NA	25.45	—	—	—	—	—	—	—	—	—	—
469	22	Not Detected	SARS-CoV-2	Not Detected	SARS-CoV-2	Not Detected	Not Detected	NA	25.45	—	—	—	—	—	—	—	—	—	—
470	22	NA	Human metapneumovirus	Not Detected	Human metapneumovirus	Not Detected	Not Detected	NA	25.45	—	—	—	—	—	—	—	—	—	—
471	22	NA	Rhinovirus/Enterovirus	Not Detected	Rhinovirus/Enterovirus	Not Detected	Not Detected	NA	25.45	—	—	—	—	—	—	—	—	—	—
472	22	Not Detected	Influenza A	Not Detected	Influenza A	Not Detected	Not Detected	NA	25.45	—	—	—	—	—	—	—	—	—	—
473	22	NA	Influenza A subtype	NA	NA	NA	NA	NA	25.45	—	—	—	—	—	—	—	—	—	—
474	22	Not Detected	Influenza B	Not Detected	Influenza B	Not Detected	Not Detected	NA	25.45	—	—	—	—	—	—	—	—	—	—
475	22	NA	Parainfluenza (1-4)	Not Detected	Parainfluenza (1-4)	Not Detected	Not Detected	NA	25.45	—	—	—	—	—	—	—	—	—	—
476	22	NA	Parainfluenza 1	Not Detected	Parainfluenza (1-4)	NA	NA	NA	25.45	—	—	—	—	—	—	—	—	—	—
477	22	NA	Parainfluenza 2	Not Detected	Parainfluenza (1-4)	NA	NA	NA	25.45	—	—	—	—	—	—	—	—	—	—
478	22	NA	Parainfluenza 3	Not Detected	Parainfluenza (1-4)	NA	NA	NA	25.45	—	—	—	—	—	—	—	—	—	—
479	22	NA	Parainfluenza 4	Not Detected	Parainfluenza (1-4)	NA	NA	NA	25.45	—	—	—	—	—	—	—	—	—	—
480	22	Detected	Respiratory syncytial virus	Detected	Respiratory syncytial virus	Detected	31.49	NA	25.45	—	—	—	—	—	—	—	—	—	—
481	22	NA	Bordetella pertussis	Not Detected	NA	NA	NA	NA	25.45	—	—	—	—	—	—	—	—	—	—
482	22	NA	Bordetella parapertussis	Not Detected	NA	NA	NA	NA	25.45	—	—	—	—	—	—	—	—	—	—
483	22	NA	Chlamydophila pneumoniae	Not Detected	NA	NA	NA	NA	25.45	—	—	—	—	—	—	—	—	—	—
484	22	NA	Mycoplasma pneumoniae	Not Detected	NA	NA	NA	NA	25.45	—	—	—	—	—	—	—	—	—	—
485	23	NA	Human adenovirus (A-G)	Not Detected	Human adenovirus (B/C)	Not Detected	Not Detected	NA	25.44	—	—	—	—	—	—	—	—	—	—
486	23	NA	Coronavirus 229E	Not Detected	NA	NA	NA	NA	25.44	—	—	—	—	—	—	—	—	—	—
487	23	NA	Coronavirus HKU1	Not Detected	NA	NA	NA	NA	25.44	—	—	—	—	—	—	—	—	—	—
488	23	NA	Coronavirus OC43	Not Detected	NA	NA	NA	NA	25.44	—	—	—	—	—	—	—	—	—	—
489	23	NA	Coronavirus NL63	Not Detected	NA	NA	NA	NA	25.44	—	—	—	—	—	—	—	—	—	—
490	23	NA	MERS-CoV	Not Detected	NA	NA	NA	NA	25.44	—	—	—	—	—	—	—	—	—	—
491	23	Not Detected	SARS-CoV-2	Not Detected	SARS-CoV-2	Not Detected	Not Detected	NA	25.44	—	—	—	—	—	—	—	—	—	—
492	23	NA	Human metapneumovirus	Not Detected	Human metapneumovirus	Not Detected	Not Detected	NA	25.44	—	—	—	—	—	—	—	—	—	—
493	23	NA	Rhinovirus/Enterovirus	Not Detected	Rhinovirus/Enterovirus	Not Detected	Not Detected	NA	25.44	—	—	—	—	—	—	—	—	—	—
494	23	Not Detected	Influenza A	Not Detected	Influenza A	Not Detected	Not Detected	NA	25.44	—	—	—	—	—	—	—	—	—	—
495	23	NA	Influenza A subtype	NA	NA	NA	NA	NA	25.44	—	—	—	—	—	—	—	—	—	—
496	23	Not Detected	Influenza B	Not Detected	Influenza B	Not Detected	Not Detected	NA	25.44	—	—	—	—	—	—	—	—	—	—
497	23	NA	Parainfluenza (1-4)	Not Detected	Parainfluenza (1-4)	Not Detected	Not Detected	NA	25.44	—	—	—	—	—	—	—	—	—	—
498	23	NA	Parainfluenza 1	Not Detected	Parainfluenza (1-4)	NA	NA	NA	25.44	—	—	—	—	—	—	—	—	—	—
499	23	NA	Parainfluenza 2	Not Detected	Parainfluenza (1-4)	NA	NA	NA	25.44	—	—	—	—	—	—	—	—	—	—
500	23	NA	Parainfluenza 3	Not Detected	Parainfluenza (1-4)	NA	NA	NA	25.44	—	—	—	—	—	—	—	—	—	—
501	23	NA	Parainfluenza 4	Not Detected	Parainfluenza (1-4)	NA	NA	NA	25.44	—	—	—	—	—	—	—	—	—	—
502	23	Not Detected	Respiratory syncytial virus	Not Detected	Respiratory syncytial virus	Not Detected	Not Detected	NA	25.44	—	—	—	—	—	—	—	—	—	—
503	23	NA	Bordetella pertussis	Not Detected	NA	NA	NA	NA	25.44	—	—	—	—	—	—	—	—	—	—
504	23	NA	Bordetella parapertussis	Not Detected	NA	NA	NA	NA	25.44	—	—	—	—	—	—	—	—	—	—
505	23	NA	Chlamydophila pneumoniae	Not Detected	NA	NA	NA	NA	25.44	—	—	—	—	—	—	—	—	—	—
506	23	NA	Mycoplasma pneumoniae	Not Detected	NA	NA	NA	NA	25.44	—	—	—	—	—	—	—	—	—	—
507	24	NA	Human adenovirus (A-G)	Not Detected	Human adenovirus (B/C)	Not Detected	Not Detected	NA	25.6	—	—	—	—	—	—	—	—	—	—
508	24	NA	Coronavirus 229E	Not Detected	NA	NA	NA	NA	25.6	—	—	—	—	—	—	—	—	—	—
509	24	NA	Coronavirus HKU1	Not Detected	NA	NA	NA	NA	25.6	—	—	—	—	—	—	—	—	—	—
510	24	NA	Coronavirus OC43	Not Detected	NA	NA	NA	NA	25.6	—	—	—	—	—	—	—	—	—	—
511	24	NA	Coronavirus NL63	Not Detected	NA	NA	NA	NA	25.6	—	—	—	—	—	—	—	—	—	—
512	24	NA	MERS-CoV	Not Detected	NA	NA	NA	NA	25.6	—	—	—	—	—	—	—	—	—	—
513	24	Not Detected	SARS-CoV-2	Not Detected	SARS-CoV-2	Not Detected	Not Detected	NA	25.6	—	—	—	—	—	—	—	—	—	—
514	24	NA	Human metapneumovirus	Not Detected	Human metapneumovirus	Not Detected	Not Detected	NA	25.6	—	—	—	—	—	—	—	—	—	—
515	24	NA	Rhinovirus/Enterovirus	Not Detected	Rhinovirus/Enterovirus	Not Detected	Not Detected	NA	25.6	—	—	—	—	—	—	—	—	—	—
516	24	Not Detected	Influenza A	Not Detected	Influenza A	Not Detected	Not Detected	NA	25.6	—	—	—	—	—	—	—	—	—	—
517	24	NA	Influenza A subtype	NA	NA	NA	NA	NA	25.6	—	—	—	—	—	—	—	—	—	—
518	24	Not Detected	Influenza B	Not Detected	Influenza B	Not Detected	Not Detected	NA	25.6	—	—	—	—	—	—	—	—	—	—
519	24	NA	Parainfluenza (1-4)	Not Detected	Parainfluenza (1-4)	Not Detected	Not Detected	NA	25.6	—	—	—	—	—	—	—	—	—	—
520	24	NA	Parainfluenza 1	Not Detected	Parainfluenza (1-4)	NA	NA	NA	25.6	—	—	—	—	—	—	—	—	—	—
521	24	NA	Parainfluenza 2	Not Detected	Parainfluenza (1-4)	NA	NA	NA	25.6	—	—	—	—	—	—	—	—	—	—
522	24	NA	Parainfluenza 3	Not Detected	Parainfluenza (1-4)	NA	NA	NA	25.6	—	—	—	—	—	—	—	—	—	—
523	24	NA	Parainfluenza 4	Not Detected	Parainfluenza (1-4)	NA	NA	NA	25.6	—	—	—	—	—	—	—	—	—	—
524	24	Not Detected	Respiratory syncytial virus	Not Detected	Respiratory syncytial virus	Not Detected	Not Detected	NA	25.6	—	—	—	—	—	—	—	—	—	—
525	24	NA	Bordetella pertussis	Not Detected	NA	NA	NA	NA	25.6	—	—	—	—	—	—	—	—	—	—
526	24	NA	Bordetella parapertussis	Not Detected	NA	NA	NA	NA	25.6	—	—	—	—	—	—	—	—	—	—
527	24	NA	Chlamydophila pneumoniae	Not Detected	NA	NA	NA	NA	25.6	—	—	—	—	—	—	—	—	—	—
528	24	NA	Mycoplasma pneumoniae	Not Detected	NA	NA	NA	NA	25.6	—	—	—	—	—	—	—	—	—	—
529	25	NA	Human adenovirus (A-G)	Not Detected	Human adenovirus (B/C)	Not Detected	Not Detected	NA	25.33	—	—	—	—	—	—	—	—	—	—
530	25	NA	Coronavirus 229E	Not Detected	NA	NA	NA	NA	25.33	—	—	—	—	—	—	—	—	—	—
531	25	NA	Coronavirus HKU1	Not Detected	NA	NA	NA	NA	25.33	—	—	—	—	—	—	—	—	—	—
532	25	NA	Coronavirus OC43	Not Detected	NA	NA	NA	NA	25.33	—	—	—	—	—	—	—	—	—	—
533	25	NA	Coronavirus NL63	Not Detected	NA	NA	NA	NA	25.33	—	—	—	—	—	—	—	—	—	—
534	25	NA	MERS-CoV	Not Detected	NA	NA	NA	NA	25.33	—	—	—	—	—	—	—	—	—	—
535	25	Not Detected	SARS-CoV-2	Not Detected	SARS-CoV-2	Not Detected	Not Detected	NA	25.33	—	—	—	—	—	—	—	—	—	—
536	25	NA	Human metapneumovirus	Not Detected	Human metapneumovirus	Not Detected	Not Detected	NA	25.33	—	—	—	—	—	—	—	—	—	—
537	25	NA	Rhinovirus/Enterovirus	Not Detected	Rhinovirus/Enterovirus	Not Detected	Not Detected	NA	25.33	—	—	—	—	—	—	—	—	—	—
538	25	Not Detected	Influenza A	Not Detected	Influenza A	Not Detected	Not Detected	NA	25.33	—	—	—	—	—	—	—	—	—	—
539	25	NA	Influenza A subtype	NA	NA	NA	NA	NA	25.33	—	—	—	—	—	—	—	—	—	—
540	25	Not Detected	Influenza B	Not Detected	Influenza B	Not Detected	Not Detected	NA	25.33	—	—	—	—	—	—	—	—	—	—
541	25	NA	Parainfluenza (1-4)	Not Detected	Parainfluenza (1-4)	Not Detected	Not Detected	NA	25.33	—	—	—	—	—	—	—	—	—	—
542	25	NA	Parainfluenza 1	Not Detected	Parainfluenza (1-4)	NA	NA	NA	25.33	—	—	—	—	—	—	—	—	—	—
543	25	NA	Parainfluenza 2	Not Detected	Parainfluenza (1-4)	NA	NA	NA	25.33	—	—	—	—	—	—	—	—	—	—
544	25	NA	Parainfluenza 3	Not Detected	Parainfluenza (1-4)	NA	NA	NA	25.33	—	—	—	—	—	—	—	—	—	—
545	25	NA	Parainfluenza 4	Not Detected	Parainfluenza (1-4)	NA	NA	NA	25.33	—	—	—	—	—	—	—	—	—	—
546	25	Not Detected	Respiratory syncytial virus	Not Detected	Respiratory syncytial virus	Not Detected	Not Detected	NA	25.33	—	—	—	—	—	—	—	—	—	—
547	25	NA	Bordetella pertussis	Not Detected	NA	NA	NA	NA	25.33	—	—	—	—	—	—	—	—	—	—
548	25	NA	Bordetella parapertussis	Not Detected	NA	NA	NA	NA	25.33	—	—	—	—	—	—	—	—	—	—
549	25	NA	Chlamydophila pneumoniae	Not Detected	NA	NA	NA	NA	25.33	—	—	—	—	—	—	—	—	—	—
550	25	NA	Mycoplasma pneumoniae	Not Detected	NA	NA	NA	NA	25.33	—	—	—	—	—	—	—	—	—	—
551	26	NA	Human adenovirus (A-G)	Not Detected	Human adenovirus (B/C)	Not Detected	Not Detected	NA	25.69	—	—	—	—	—	—	—	—	—	—
552	26	NA	Coronavirus 229E	Not Detected	NA	NA	NA	NA	25.69	—	—	—	—	—	—	—	—	—	—
553	26	NA	Coronavirus HKU1	Not Detected	NA	NA	NA	NA	25.69	—	—	—	—	—	—	—	—	—	—
554	26	NA	Coronavirus OC43	Not Detected	NA	NA	NA	NA	25.69	—	—	—	—	—	—	—	—	—	—
555	26	NA	Coronavirus NL63	Not Detected	NA	NA	NA	NA	25.69	—	—	—	—	—	—	—	—	—	—
556	26	NA	MERS-CoV	Not Detected	NA	NA	NA	NA	25.69	—	—	—	—	—	—	—	—	—	—
557	26	Not Detected	SARS-CoV-2	Not Detected	SARS-CoV-2	Not Detected	Not Detected	NA	25.69	—	—	—	—	—	—	—	—	—	—
558	26	NA	Human metapneumovirus	Not Detected	Human metapneumovirus	Not Detected	Not Detected	NA	25.69	—	—	—	—	—	—	—	—	—	—
559	26	NA	Rhinovirus/Enterovirus	Not Detected	Rhinovirus/Enterovirus	Not Detected	Not Detected	NA	25.69	—	—	—	—	—	—	—	—	—	—
560	26	Not Detected	Influenza A	Not Detected	Influenza A	Not Detected	Not Detected	NA	25.69	—	—	—	—	—	—	—	—	—	—
561	26	NA	Influenza A subtype	NA	NA	NA	NA	NA	25.69	—	—	—	—	—	—	—	—	—	—
562	26	Not Detected	Influenza B	Not Detected	Influenza B	Not Detected	Not Detected	NA	25.69	—	—	—	—	—	—	—	—	—	—
563	26	NA	Parainfluenza (1-4)	Not Detected	Parainfluenza (1-4)	Not Detected	Not Detected	NA	25.69	—	—	—	—	—	—	—	—	—	—
564	26	NA	Parainfluenza 1	Not Detected	Parainfluenza (1-4)	NA	NA	NA	25.69	—	—	—	—	—	—	—	—	—	—
565	26	NA	Parainfluenza 2	Not Detected	Parainfluenza (1-4)	NA	NA	NA	25.69	—	—	—	—	—	—	—	—	—	—
566	26	NA	Parainfluenza 3	Not Detected	Parainfluenza (1-4)	NA	NA	NA	25.69	—	—	—	—	—	—	—	—	—	—
567	26	NA	Parainfluenza 4	Not Detected	Parainfluenza (1-4)	NA	NA	NA	25.69	—	—	—	—	—	—	—	—	—	—
568	26	Not Detected	Respiratory syncytial virus	Not Detected	Respiratory syncytial virus	Not Detected	Not Detected	NA	25.69	—	—	—	—	—	—	—	—	—	—
569	26	NA	Bordetella pertussis	Not Detected	NA	NA	NA	NA	25.69	—	—	—	—	—	—	—	—	—	—
570	26	NA	Bordetella parapertussis	Not Detected	NA	NA	NA	NA	25.69	—	—	—	—	—	—	—	—	—	—
571	26	NA	Chlamydophila pneumoniae	Not Detected	NA	NA	NA	NA	25.69	—	—	—	—	—	—	—	—	—	—
572	26	NA	Mycoplasma pneumoniae	Not Detected	NA	NA	NA	NA	25.69	—	—	—	—	—	—	—	—	—	—
573	27	NA	Human adenovirus (A-G)	Not Detected	Human adenovirus (B/C)	Not Detected	Not Detected	NA	25.72	—	—	—	—	—	—	—	—	—	—
574	27	NA	Coronavirus 229E	Not Detected	NA	NA	NA	NA	25.72	—	—	—	—	—	—	—	—	—	—
575	27	NA	Coronavirus HKU1	Not Detected	NA	NA	NA	NA	25.72	—	—	—	—	—	—	—	—	—	—
576	27	NA	Coronavirus OC43	Not Detected	NA	NA	NA	NA	25.72	—	—	—	—	—	—	—	—	—	—
577	27	NA	Coronavirus NL63	Not Detected	NA	NA	NA	NA	25.72	—	—	—	—	—	—	—	—	—	—
578	27	NA	MERS-CoV	Not Detected	NA	NA	NA	NA	25.72	—	—	—	—	—	—	—	—	—	—
579	27	Not Detected	SARS-CoV-2	Not Detected	SARS-CoV-2	Not Detected	Not Detected	NA	25.72	—	—	—	—	—	—	—	—	—	—
580	27	NA	Human metapneumovirus	Not Detected	Human metapneumovirus	Not Detected	Not Detected	NA	25.72	—	—	—	—	—	—	—	—	—	—
581	27	NA	Rhinovirus/Enterovirus	Not Detected	Rhinovirus/Enterovirus	Not Detected	Not Detected	NA	25.72	—	—	—	—	—	—	—	—	—	—
582	27	Not Detected	Influenza A	Not Detected	Influenza A	Not Detected	Not Detected	NA	25.72	—	—	—	—	—	—	—	—	—	—
583	27	NA	Influenza A subtype	NA	NA	NA	NA	NA	25.72	—	—	—	—	—	—	—	—	—	—
584	27	Not Detected	Influenza B	Not Detected	Influenza B	Not Detected	Not Detected	NA	25.72	—	—	—	—	—	—	—	—	—	—
585	27	NA	Parainfluenza (1-4)	Not Detected	Parainfluenza (1-4)	Not Detected	Not Detected	NA	25.72	—	—	—	—	—	—	—	—	—	—
586	27	NA	Parainfluenza 1	Not Detected	Parainfluenza (1-4)	NA	NA	NA	25.72	—	—	—	—	—	—	—	—	—	—
587	27	NA	Parainfluenza 2	Not Detected	Parainfluenza (1-4)	NA	NA	NA	25.72	—	—	—	—	—	—	—	—	—	—
588	27	NA	Parainfluenza 3	Not Detected	Parainfluenza (1-4)	NA	NA	NA	25.72	—	—	—	—	—	—	—	—	—	—
589	27	NA	Parainfluenza 4	Not Detected	Parainfluenza (1-4)	NA	NA	NA	25.72	—	—	—	—	—	—	—	—	—	—
590	27	Not Detected	Respiratory syncytial virus	Not Detected	Respiratory syncytial virus	Not Detected	Not Detected	NA	25.72	—	—	—	—	—	—	—	—	—	—
591	27	NA	Bordetella pertussis	Not Detected	NA	NA	NA	NA	25.72	—	—	—	—	—	—	—	—	—	—
592	27	NA	Bordetella parapertussis	Not Detected	NA	NA	NA	NA	25.72	—	—	—	—	—	—	—	—	—	—
593	27	NA	Chlamydophila pneumoniae	Not Detected	NA	NA	NA	NA	25.72	—	—	—	—	—	—	—	—	—	—
594	27	NA	Mycoplasma pneumoniae	Not Detected	NA	NA	NA	NA	25.72	—	—	—	—	—	—	—	—	—	—
595	28	NA	Human adenovirus (A-G)	Not Detected	Human adenovirus (B/C)	Not Detected	Not Detected	NA	25.68	—	—	—	—	—	—	—	—	—	—
596	28	NA	Coronavirus 229E	Not Detected	NA	NA	NA	NA	25.68	—	—	—	—	—	—	—	—	—	—
597	28	NA	Coronavirus HKU1	Not Detected	NA	NA	NA	NA	25.68	—	—	—	—	—	—	—	—	—	—
598	28	NA	Coronavirus OC43	Not Detected	NA	NA	NA	NA	25.68	—	—	—	—	—	—	—	—	—	—
599	28	NA	Coronavirus NL63	Not Detected	NA	NA	NA	NA	25.68	—	—	—	—	—	—	—	—	—	—
600	28	NA	MERS-CoV	Not Detected	NA	NA	NA	NA	25.68	—	—	—	—	—	—	—	—	—	—
601	28	Not Detected	SARS-CoV-2	Not Detected	SARS-CoV-2	Not Detected	Not Detected	NA	25.68	—	—	—	—	—	—	—	—	—	—
602	28	NA	Human metapneumovirus	Not Detected	Human metapneumovirus	Not Detected	Not Detected	NA	25.68	—	—	—	—	—	—	—	—	—	—
603	28	NA	Rhinovirus/Enterovirus	Not Detected	Rhinovirus/Enterovirus	Not Detected	Not Detected	NA	25.68	—	—	—	—	—	—	—	—	—	—
604	28	Not Detected	Influenza A	Not Detected	Influenza A	Not Detected	Not Detected	NA	25.68	—	—	—	—	—	—	—	—	—	—
605	28	NA	Influenza A subtype	NA	NA	NA	NA	NA	25.68	—	—	—	—	—	—	—	—	—	—
606	28	Not Detected	Influenza B	Not Detected	Influenza B	Not Detected	Not Detected	NA	25.68	—	—	—	—	—	—	—	—	—	—
607	28	NA	Parainfluenza (1-4)	Not Detected	Parainfluenza (1-4)	Not Detected	Not Detected	NA	25.68	—	—	—	—	—	—	—	—	—	—
608	28	NA	Parainfluenza 1	Not Detected	Parainfluenza (1-4)	NA	NA	NA	25.68	—	—	—	—	—	—	—	—	—	—
609	28	NA	Parainfluenza 2	Not Detected	Parainfluenza (1-4)	NA	NA	NA	25.68	—	—	—	—	—	—	—	—	—	—
610	28	NA	Parainfluenza 3	Not Detected	Parainfluenza (1-4)	NA	NA	NA	25.68	—	—	—	—	—	—	—	—	—	—
611	28	NA	Parainfluenza 4	Not Detected	Parainfluenza (1-4)	NA	NA	NA	25.68	—	—	—	—	—	—	—	—	—	—
612	28	Not Detected	Respiratory syncytial virus	Not Detected	Respiratory syncytial virus	Not Detected	Not Detected	NA	25.68	—	—	—	—	—	—	—	—	—	—
613	28	NA	Bordetella pertussis	Not Detected	NA	NA	NA	NA	25.68	—	—	—	—	—	—	—	—	—	—
614	28	NA	Bordetella parapertussis	Not Detected	NA	NA	NA	NA	25.68	—	—	—	—	—	—	—	—	—	—
615	28	NA	Chlamydophila pneumoniae	Not Detected	NA	NA	NA	NA	25.68	—	—	—	—	—	—	—	—	—	—
616	28	NA	Mycoplasma pneumoniae	Not Detected	NA	NA	NA	NA	25.68	—	—	—	—	—	—	—	—	—	—
617	29	NA	Human adenovirus (A-G)	Not Detected	Human adenovirus (B/C)	Not Detected	Not Detected	NA	25.61	—	—	—	—	—	—	—	—	—	—
618	29	NA	Coronavirus 229E	Not Detected	NA	NA	NA	NA	25.61	—	—	—	—	—	—	—	—	—	—
619	29	NA	Coronavirus HKU1	Not Detected	NA	NA	NA	NA	25.61	—	—	—	—	—	—	—	—	—	—
620	29	NA	Coronavirus OC43	Not Detected	NA	NA	NA	NA	25.61	—	—	—	—	—	—	—	—	—	—
621	29	NA	Coronavirus NL63	Not Detected	NA	NA	NA	NA	25.61	—	—	—	—	—	—	—	—	—	—
622	29	NA	MERS-CoV	Not Detected	NA	NA	NA	NA	25.61	—	—	—	—	—	—	—	—	—	—
623	29	Not Detected	SARS-CoV-2	Not Detected	SARS-CoV-2	Not Detected	Not Detected	NA	25.61	—	—	—	—	—	—	—	—	—	—
624	29	NA	Human metapneumovirus	Not Detected	Human metapneumovirus	Not Detected	Not Detected	NA	25.61	—	—	—	—	—	—	—	—	—	—
625	29	NA	Rhinovirus/Enterovirus	Not Detected	Rhinovirus/Enterovirus	Not Detected	Not Detected	NA	25.61	—	—	—	—	—	—	—	—	—	—
626	29	Not Detected	Influenza A	Not Detected	Influenza A	Not Detected	Not Detected	NA	25.61	—	—	—	—	—	—	—	—	—	—
627	29	NA	Influenza A subtype	NA	NA	NA	NA	NA	25.61	—	—	—	—	—	—	—	—	—	—
628	29	Not Detected	Influenza B	Not Detected	Influenza B	Not Detected	Not Detected	NA	25.61	—	—	—	—	—	—	—	—	—	—
629	29	NA	Parainfluenza (1-4)	Not Detected	Parainfluenza (1-4)	Not Detected	Not Detected	NA	25.61	—	—	—	—	—	—	—	—	—	—
630	29	NA	Parainfluenza 1	Not Detected	Parainfluenza (1-4)	NA	NA	NA	25.61	—	—	—	—	—	—	—	—	—	—
631	29	NA	Parainfluenza 2	Not Detected	Parainfluenza (1-4)	NA	NA	NA	25.61	—	—	—	—	—	—	—	—	—	—
632	29	NA	Parainfluenza 3	Not Detected	Parainfluenza (1-4)	NA	NA	NA	25.61	—	—	—	—	—	—	—	—	—	—
633	29	NA	Parainfluenza 4	Not Detected	Parainfluenza (1-4)	NA	NA	NA	25.61	—	—	—	—	—	—	—	—	—	—
634	29	Not Detected	Respiratory syncytial virus	Not Detected	Respiratory syncytial virus	Not Detected	Not Detected	NA	25.61	—	—	—	—	—	—	—	—	—	—
635	29	NA	Bordetella pertussis	Not Detected	NA	NA	NA	NA	25.61	—	—	—	—	—	—	—	—	—	—
636	29	NA	Bordetella parapertussis	Not Detected	NA	NA	NA	NA	25.61	—	—	—	—	—	—	—	—	—	—
637	29	NA	Chlamydophila pneumoniae	Not Detected	NA	NA	NA	NA	25.61	—	—	—	—	—	—	—	—	—	—
638	29	NA	Mycoplasma pneumoniae	Not Detected	NA	NA	NA	NA	25.61	—	—	—	—	—	—	—	—	—	—
639	30	NA	Human adenovirus (A-G)	Not Detected	Human adenovirus (B/C)	Not Detected	Not Detected	NA	25.36	—	—	—	—	—	—	—	—	—	—
640	30	NA	Coronavirus 229E	Not Detected	NA	NA	NA	NA	25.36	—	—	—	—	—	—	—	—	—	—
641	30	NA	Coronavirus HKU1	Not Detected	NA	NA	NA	NA	25.36	—	—	—	—	—	—	—	—	—	—
642	30	NA	Coronavirus OC43	Not Detected	NA	NA	NA	NA	25.36	—	—	—	—	—	—	—	—	—	—
643	30	NA	Coronavirus NL63	Not Detected	NA	NA	NA	NA	25.36	—	—	—	—	—	—	—	—	—	—
644	30	NA	MERS-CoV	Not Detected	NA	NA	NA	NA	25.36	—	—	—	—	—	—	—	—	—	—
645	30	Not Detected	SARS-CoV-2	Not Detected	SARS-CoV-2	Not Detected	Not Detected	NA	25.36	—	—	—	—	—	—	—	—	—	—
646	30	NA	Human metapneumovirus	Not Detected	Human metapneumovirus	Not Detected	Not Detected	NA	25.36	—	—	—	—	—	—	—	—	—	—
647	30	NA	Rhinovirus/Enterovirus	Detected	Rhinovirus/Enterovirus	Detected	25.92	NA	25.36	—	—	—	—	—	—	—	—	—	—
648	30	Not Detected	Influenza A	Not Detected	Influenza A	Not Detected	Not Detected	NA	25.36	—	—	—	—	—	—	—	—	—	—
649	30	NA	Influenza A subtype	NA	NA	NA	NA	NA	25.36	—	—	—	—	—	—	—	—	—	—
650	30	Not Detected	Influenza B	Not Detected	Influenza B	Not Detected	Not Detected	NA	25.36	—	—	—	—	—	—	—	—	—	—
651	30	NA	Parainfluenza (1-4)	Not Detected	Parainfluenza (1-4)	Not Detected	Not Detected	NA	25.36	—	—	—	—	—	—	—	—	—	—
652	30	NA	Parainfluenza 1	Not Detected	Parainfluenza (1-4)	NA	NA	NA	25.36	—	—	—	—	—	—	—	—	—	—
653	30	NA	Parainfluenza 2	Not Detected	Parainfluenza (1-4)	NA	NA	NA	25.36	—	—	—	—	—	—	—	—	—	—
654	30	NA	Parainfluenza 3	Not Detected	Parainfluenza (1-4)	NA	NA	NA	25.36	—	—	—	—	—	—	—	—	—	—
655	30	NA	Parainfluenza 4	Not Detected	Parainfluenza (1-4)	NA	NA	NA	25.36	—	—	—	—	—	—	—	—	—	—
656	30	Not Detected	Respiratory syncytial virus	Not Detected	Respiratory syncytial virus	Not Detected	Not Detected	NA	25.36	—	—	—	—	—	—	—	—	—	—
657	30	NA	Bordetella pertussis	Not Detected	NA	NA	NA	NA	25.36	—	—	—	—	—	—	—	—	—	—
658	30	NA	Bordetella parapertussis	Not Detected	NA	NA	NA	NA	25.36	—	—	—	—	—	—	—	—	—	—
659	30	NA	Chlamydophila pneumoniae	Not Detected	NA	NA	NA	NA	25.36	—	—	—	—	—	—	—	—	—	—
660	30	NA	Mycoplasma pneumoniae	Not Detected	NA	NA	NA	NA	25.36	—	—	—	—	—	—	—	—	—	—
661	31	NA	Human adenovirus (A-G)	Not Detected	Human adenovirus (B/C)	Not Detected	Not Detected	NA	25.56	—	—	—	—	—	—	—	—	—	—
662	31	NA	Coronavirus 229E	Not Detected	NA	NA	NA	NA	25.56	—	—	—	—	—	—	—	—	—	—
663	31	NA	Coronavirus HKU1	Not Detected	NA	NA	NA	NA	25.56	—	—	—	—	—	—	—	—	—	—
664	31	NA	Coronavirus OC43	Not Detected	NA	NA	NA	NA	25.56	—	—	—	—	—	—	—	—	—	—
665	31	NA	Coronavirus NL63	Not Detected	NA	NA	NA	NA	25.56	—	—	—	—	—	—	—	—	—	—
666	31	NA	MERS-CoV	Not Detected	NA	NA	NA	NA	25.56	—	—	—	—	—	—	—	—	—	—
667	31	Not Detected	SARS-CoV-2	Not Detected	SARS-CoV-2	Not Detected	Not Detected	NA	25.56	—	—	—	—	—	—	—	—	—	—
668	31	NA	Human metapneumovirus	Not Detected	Human metapneumovirus	Not Detected	Not Detected	NA	25.56	—	—	—	—	—	—	—	—	—	—
669	31	NA	Rhinovirus/Enterovirus	Detected	Rhinovirus/Enterovirus	Detected	30.72	NA	25.56	—	—	—	—	—	—	—	—	—	—
670	31	Not Detected	Influenza A	Not Detected	Influenza A	Not Detected	Not Detected	NA	25.56	—	—	—	—	—	—	—	—	—	—
671	31	NA	Influenza A subtype	NA	NA	NA	NA	NA	25.56	—	—	—	—	—	—	—	—	—	—
672	31	Not Detected	Influenza B	Not Detected	Influenza B	Not Detected	Not Detected	NA	25.56	—	—	—	—	—	—	—	—	—	—
673	31	NA	Parainfluenza (1-4)	Not Detected	Parainfluenza (1-4)	Not Detected	Not Detected	NA	25.56	—	—	—	—	—	—	—	—	—	—
674	31	NA	Parainfluenza 1	Not Detected	Parainfluenza (1-4)	NA	NA	NA	25.56	—	—	—	—	—	—	—	—	—	—
675	31	NA	Parainfluenza 2	Not Detected	Parainfluenza (1-4)	NA	NA	NA	25.56	—	—	—	—	—	—	—	—	—	—
676	31	NA	Parainfluenza 3	Not Detected	Parainfluenza (1-4)	NA	NA	NA	25.56	—	—	—	—	—	—	—	—	—	—
677	31	NA	Parainfluenza 4	Not Detected	Parainfluenza (1-4)	NA	NA	NA	25.56	—	—	—	—	—	—	—	—	—	—
678	31	Not Detected	Respiratory syncytial virus	Not Detected	Respiratory syncytial virus	Not Detected	Not Detected	NA	25.56	—	—	—	—	—	—	—	—	—	—
679	31	NA	Bordetella pertussis	Not Detected	NA	NA	NA	NA	25.56	—	—	—	—	—	—	—	—	—	—
680	31	NA	Bordetella parapertussis	Not Detected	NA	NA	NA	NA	25.56	—	—	—	—	—	—	—	—	—	—
681	31	NA	Chlamydophila pneumoniae	Not Detected	NA	NA	NA	NA	25.56	—	—	—	—	—	—	—	—	—	—
682	31	NA	Mycoplasma pneumoniae	Not Detected	NA	NA	NA	NA	25.56	—	—	—	—	—	—	—	—	—	—
683	32	NA	Human adenovirus (A-G)	Not Detected	Human adenovirus (B/C)	Not Detected	Not Detected	NA	25.73	—	—	—	—	—	—	—	—	—	—
684	32	NA	Coronavirus 229E	Not Detected	NA	NA	NA	NA	25.73	—	—	—	—	—	—	—	—	—	—
685	32	NA	Coronavirus HKU1	Not Detected	NA	NA	NA	NA	25.73	—	—	—	—	—	—	—	—	—	—
686	32	NA	Coronavirus OC43	Not Detected	NA	NA	NA	NA	25.73	—	—	—	—	—	—	—	—	—	—
687	32	NA	Coronavirus NL63	Not Detected	NA	NA	NA	NA	25.73	—	—	—	—	—	—	—	—	—	—
688	32	NA	MERS-CoV	Not Detected	NA	NA	NA	NA	25.73	—	—	—	—	—	—	—	—	—	—
689	32	Not Detected	SARS-CoV-2	Not Detected	SARS-CoV-2	Not Detected	Not Detected	NA	25.73	—	—	—	—	—	—	—	—	—	—
690	32	NA	Human metapneumovirus	Not Detected	Human metapneumovirus	Not Detected	Not Detected	NA	25.73	—	—	—	—	—	—	—	—	—	—
691	32	NA	Rhinovirus/Enterovirus	Not Detected	Rhinovirus/Enterovirus	Not Detected	Not Detected	NA	25.73	—	—	—	—	—	—	—	—	—	—
692	32	Not Detected	Influenza A	Not Detected	Influenza A	Not Detected	Not Detected	NA	25.73	—	—	—	—	—	—	—	—	—	—
693	32	NA	Influenza A subtype	NA	NA	NA	NA	NA	25.73	—	—	—	—	—	—	—	—	—	—
694	32	Not Detected	Influenza B	Not Detected	Influenza B	Not Detected	Not Detected	NA	25.73	—	—	—	—	—	—	—	—	—	—
695	32	NA	Parainfluenza (1-4)	Not Detected	Parainfluenza (1-4)	Not Detected	Not Detected	NA	25.73	—	—	—	—	—	—	—	—	—	—
696	32	NA	Parainfluenza 1	Not Detected	Parainfluenza (1-4)	NA	NA	NA	25.73	—	—	—	—	—	—	—	—	—	—
697	32	NA	Parainfluenza 2	Not Detected	Parainfluenza (1-4)	NA	NA	NA	25.73	—	—	—	—	—	—	—	—	—	—
698	32	NA	Parainfluenza 3	Not Detected	Parainfluenza (1-4)	NA	NA	NA	25.73	—	—	—	—	—	—	—	—	—	—
699	32	NA	Parainfluenza 4	Not Detected	Parainfluenza (1-4)	NA	NA	NA	25.73	—	—	—	—	—	—	—	—	—	—
700	32	Not Detected	Respiratory syncytial virus	Not Detected	Respiratory syncytial virus	Not Detected	Not Detected	NA	25.73	—	—	—	—	—	—	—	—	—	—
701	32	NA	Bordetella pertussis	Not Detected	NA	NA	NA	NA	25.73	—	—	—	—	—	—	—	—	—	—
702	32	NA	Bordetella parapertussis	Not Detected	NA	NA	NA	NA	25.73	—	—	—	—	—	—	—	—	—	—
703	32	NA	Chlamydophila pneumoniae	Not Detected	NA	NA	NA	NA	25.73	—	—	—	—	—	—	—	—	—	—
704	32	NA	Mycoplasma pneumoniae	Not Detected	NA	NA	NA	NA	25.73	—	—	—	—	—	—	—	—	—	—
705	33	NA	Human adenovirus (A-G)	Not Detected	Human adenovirus (B/C)	Not Detected	Not Detected	NA	25.74	—	—	—	—	—	—	—	—	—	—
706	33	NA	Coronavirus 229E	Not Detected	NA	NA	NA	NA	25.74	—	—	—	—	—	—	—	—	—	—
707	33	NA	Coronavirus HKU1	Not Detected	NA	NA	NA	NA	25.74	—	—	—	—	—	—	—	—	—	—
708	33	NA	Coronavirus OC43	Not Detected	NA	NA	NA	NA	25.74	—	—	—	—	—	—	—	—	—	—
709	33	NA	Coronavirus NL63	Not Detected	NA	NA	NA	NA	25.74	—	—	—	—	—	—	—	—	—	—
710	33	NA	MERS-CoV	Not Detected	NA	NA	NA	NA	25.74	—	—	—	—	—	—	—	—	—	—
711	33	Not Detected	SARS-CoV-2	Not Detected	SARS-CoV-2	Not Detected	Not Detected	NA	25.74	—	—	—	—	—	—	—	—	—	—
712	33	NA	Human metapneumovirus	Not Detected	Human metapneumovirus	Not Detected	Not Detected	NA	25.74	—	—	—	—	—	—	—	—	—	—
713	33	NA	Rhinovirus/Enterovirus	Not Detected	Rhinovirus/Enterovirus	Not Detected	Not Detected	NA	25.74	—	—	—	—	—	—	—	—	—	—
714	33	Not Detected	Influenza A	Not Detected	Influenza A	Not Detected	Not Detected	NA	25.74	—	—	—	—	—	—	—	—	—	—
715	33	NA	Influenza A subtype	NA	NA	NA	NA	NA	25.74	—	—	—	—	—	—	—	—	—	—
716	33	Not Detected	Influenza B	Not Detected	Influenza B	Not Detected	Not Detected	NA	25.74	—	—	—	—	—	—	—	—	—	—
717	33	NA	Parainfluenza (1-4)	Not Detected	Parainfluenza (1-4)	Not Detected	Not Detected	NA	25.74	—	—	—	—	—	—	—	—	—	—
718	33	NA	Parainfluenza 1	Not Detected	Parainfluenza (1-4)	NA	NA	NA	25.74	—	—	—	—	—	—	—	—	—	—
719	33	NA	Parainfluenza 2	Not Detected	Parainfluenza (1-4)	NA	NA	NA	25.74	—	—	—	—	—	—	—	—	—	—
720	33	NA	Parainfluenza 3	Not Detected	Parainfluenza (1-4)	NA	NA	NA	25.74	—	—	—	—	—	—	—	—	—	—
721	33	NA	Parainfluenza 4	Not Detected	Parainfluenza (1-4)	NA	NA	NA	25.74	—	—	—	—	—	—	—	—	—	—
722	33	Not Detected	Respiratory syncytial virus	Not Detected	Respiratory syncytial virus	Not Detected	Not Detected	NA	25.74	—	—	—	—	—	—	—	—	—	—
723	33	NA	Bordetella pertussis	Not Detected	NA	NA	NA	NA	25.74	—	—	—	—	—	—	—	—	—	—
724	33	NA	Bordetella parapertussis	Not Detected	NA	NA	NA	NA	25.74	—	—	—	—	—	—	—	—	—	—
725	33	NA	Chlamydophila pneumoniae	Not Detected	NA	NA	NA	NA	25.74	—	—	—	—	—	—	—	—	—	—
726	33	NA	Mycoplasma pneumoniae	Not Detected	NA	NA	NA	NA	25.74	—	—	—	—	—	—	—	—	—	—
727	34	NA	Human adenovirus (A-G)	Not Detected	Human adenovirus (B/C)	Not Detected	Not Detected	NA	25.63	—	—	—	—	—	—	—	—	—	—
728	34	NA	Coronavirus 229E	Not Detected	NA	NA	NA	NA	25.63	—	—	—	—	—	—	—	—	—	—
729	34	NA	Coronavirus HKU1	Not Detected	NA	NA	NA	NA	25.63	—	—	—	—	—	—	—	—	—	—
730	34	NA	Coronavirus OC43	Not Detected	NA	NA	NA	NA	25.63	—	—	—	—	—	—	—	—	—	—
731	34	NA	Coronavirus NL63	Not Detected	NA	NA	NA	NA	25.63	—	—	—	—	—	—	—	—	—	—
732	34	NA	MERS-CoV	Not Detected	NA	NA	NA	NA	25.63	—	—	—	—	—	—	—	—	—	—
733	34	Not Detected	SARS-CoV-2	Not Detected	SARS-CoV-2	Not Detected	Not Detected	NA	25.63	—	—	—	—	—	—	—	—	—	—
734	34	NA	Human metapneumovirus	Not Detected	Human metapneumovirus	Not Detected	Not Detected	NA	25.63	—	—	—	—	—	—	—	—	—	—
735	34	NA	Rhinovirus/Enterovirus	Not Detected	Rhinovirus/Enterovirus	Not Detected	Not Detected	NA	25.63	—	—	—	—	—	—	—	—	—	—
736	34	Not Detected	Influenza A	Not Detected	Influenza A	Not Detected	Not Detected	NA	25.63	—	—	—	—	—	—	—	—	—	—
737	34	NA	Influenza A subtype	NA	NA	NA	NA	NA	25.63	—	—	—	—	—	—	—	—	—	—
738	34	Not Detected	Influenza B	Not Detected	Influenza B	Not Detected	Not Detected	NA	25.63	—	—	—	—	—	—	—	—	—	—
739	34	NA	Parainfluenza (1-4)	Not Detected	Parainfluenza (1-4)	Not Detected	Not Detected	NA	25.63	—	—	—	—	—	—	—	—	—	—
740	34	NA	Parainfluenza 1	Not Detected	Parainfluenza (1-4)	NA	NA	NA	25.63	—	—	—	—	—	—	—	—	—	—
741	34	NA	Parainfluenza 2	Not Detected	Parainfluenza (1-4)	NA	NA	NA	25.63	—	—	—	—	—	—	—	—	—	—
742	34	NA	Parainfluenza 3	Not Detected	Parainfluenza (1-4)	NA	NA	NA	25.63	—	—	—	—	—	—	—	—	—	—
743	34	NA	Parainfluenza 4	Not Detected	Parainfluenza (1-4)	NA	NA	NA	25.63	—	—	—	—	—	—	—	—	—	—
744	34	Not Detected	Respiratory syncytial virus	Not Detected	Respiratory syncytial virus	Not Detected	Not Detected	NA	25.63	—	—	—	—	—	—	—	—	—	—
745	34	NA	Bordetella pertussis	Not Detected	NA	NA	NA	NA	25.63	—	—	—	—	—	—	—	—	—	—
746	34	NA	Bordetella parapertussis	Not Detected	NA	NA	NA	NA	25.63	—	—	—	—	—	—	—	—	—	—
747	34	NA	Chlamydophila pneumoniae	Not Detected	NA	NA	NA	NA	25.63	—	—	—	—	—	—	—	—	—	—
748	34	NA	Mycoplasma pneumoniae	Not Detected	NA	NA	NA	NA	25.63	—	—	—	—	—	—	—	—	—	—
749	35	NA	Human adenovirus (A-G)	Not Detected	Human adenovirus (B/C)	Not Detected	Not Detected	NA	25.62	—	—	—	—	—	—	—	—	—	—
750	35	NA	Coronavirus 229E	Not Detected	NA	NA	NA	NA	25.62	—	—	—	—	—	—	—	—	—	—
751	35	NA	Coronavirus HKU1	Not Detected	NA	NA	NA	NA	25.62	—	—	—	—	—	—	—	—	—	—
752	35	NA	Coronavirus OC43	Not Detected	NA	NA	NA	NA	25.62	—	—	—	—	—	—	—	—	—	—
753	35	NA	Coronavirus NL63	Not Detected	NA	NA	NA	NA	25.62	—	—	—	—	—	—	—	—	—	—
754	35	NA	MERS-CoV	Not Detected	NA	NA	NA	NA	25.62	—	—	—	—	—	—	—	—	—	—
755	35	Not Detected	SARS-CoV-2	Not Detected	SARS-CoV-2	Not Detected	Not Detected	NA	25.62	—	—	—	—	—	—	—	—	—	—
756	35	NA	Human metapneumovirus	Not Detected	Human metapneumovirus	Not Detected	Not Detected	NA	25.62	—	—	—	—	—	—	—	—	—	—
757	35	NA	Rhinovirus/Enterovirus	Detected	Rhinovirus/Enterovirus	Detected	24.79	NA	25.62	—	—	—	—	—	—	—	—	—	—
758	35	Not Detected	Influenza A	Not Detected	Influenza A	Not Detected	Not Detected	NA	25.62	—	—	—	—	—	—	—	—	—	—
759	35	NA	Influenza A subtype	NA	NA	NA	NA	NA	25.62	—	—	—	—	—	—	—	—	—	—
760	35	Not Detected	Influenza B	Not Detected	Influenza B	Not Detected	Not Detected	NA	25.62	—	—	—	—	—	—	—	—	—	—
761	35	NA	Parainfluenza (1-4)	Not Detected	Parainfluenza (1-4)	Not Detected	Not Detected	NA	25.62	—	—	—	—	—	—	—	—	—	—
762	35	NA	Parainfluenza 1	Not Detected	Parainfluenza (1-4)	NA	NA	NA	25.62	—	—	—	—	—	—	—	—	—	—
763	35	NA	Parainfluenza 2	Not Detected	Parainfluenza (1-4)	NA	NA	NA	25.62	—	—	—	—	—	—	—	—	—	—
764	35	NA	Parainfluenza 3	Not Detected	Parainfluenza (1-4)	NA	NA	NA	25.62	—	—	—	—	—	—	—	—	—	—
765	35	NA	Parainfluenza 4	Not Detected	Parainfluenza (1-4)	NA	NA	NA	25.62	—	—	—	—	—	—	—	—	—	—
766	35	Not Detected	Respiratory syncytial virus	Not Detected	Respiratory syncytial virus	Not Detected	Not Detected	NA	25.62	—	—	—	—	—	—	—	—	—	—
767	35	NA	Bordetella pertussis	Not Detected	NA	NA	NA	NA	25.62	—	—	—	—	—	—	—	—	—	—
768	35	NA	Bordetella parapertussis	Not Detected	NA	NA	NA	NA	25.62	—	—	—	—	—	—	—	—	—	—
769	35	NA	Chlamydophila pneumoniae	Not Detected	NA	NA	NA	NA	25.62	—	—	—	—	—	—	—	—	—	—
770	35	NA	Mycoplasma pneumoniae	Not Detected	NA	NA	NA	NA	25.62	—	—	—	—	—	—	—	—	—	—
771	36	NA	Human adenovirus (A-G)	Not Detected	Human adenovirus (B/C)	Not Detected	Not Detected	NA	25.64	—	—	—	—	—	—	—	—	—	—
772	36	NA	Coronavirus 229E	Not Detected	NA	NA	NA	NA	25.64	—	—	—	—	—	—	—	—	—	—
773	36	NA	Coronavirus HKU1	Not Detected	NA	NA	NA	NA	25.64	—	—	—	—	—	—	—	—	—	—
774	36	NA	Coronavirus OC43	Not Detected	NA	NA	NA	NA	25.64	—	—	—	—	—	—	—	—	—	—
775	36	NA	Coronavirus NL63	Not Detected	NA	NA	NA	NA	25.64	—	—	—	—	—	—	—	—	—	—
776	36	NA	MERS-CoV	Not Detected	NA	NA	NA	NA	25.64	—	—	—	—	—	—	—	—	—	—
777	36	Not Detected	SARS-CoV-2	Not Detected	SARS-CoV-2	Not Detected	Not Detected	NA	25.64	—	—	—	—	—	—	—	—	—	—
778	36	NA	Human metapneumovirus	Not Detected	Human metapneumovirus	Not Detected	Not Detected	NA	25.64	—	—	—	—	—	—	—	—	—	—
779	36	NA	Rhinovirus/Enterovirus	Not Detected	Rhinovirus/Enterovirus	Not Detected	Not Detected	NA	25.64	—	—	—	—	—	—	—	—	—	—
780	36	Not Detected	Influenza A	Not Detected	Influenza A	Not Detected	Not Detected	NA	25.64	—	—	—	—	—	—	—	—	—	—
781	36	NA	Influenza A subtype	NA	NA	NA	NA	NA	25.64	—	—	—	—	—	—	—	—	—	—
782	36	Not Detected	Influenza B	Not Detected	Influenza B	Not Detected	Not Detected	NA	25.64	—	—	—	—	—	—	—	—	—	—
783	36	NA	Parainfluenza (1-4)	Not Detected	Parainfluenza (1-4)	Not Detected	Not Detected	NA	25.64	—	—	—	—	—	—	—	—	—	—
784	36	NA	Parainfluenza 1	Not Detected	Parainfluenza (1-4)	NA	NA	NA	25.64	—	—	—	—	—	—	—	—	—	—
785	36	NA	Parainfluenza 2	Not Detected	Parainfluenza (1-4)	NA	NA	NA	25.64	—	—	—	—	—	—	—	—	—	—
786	36	NA	Parainfluenza 3	Not Detected	Parainfluenza (1-4)	NA	NA	NA	25.64	—	—	—	—	—	—	—	—	—	—
787	36	NA	Parainfluenza 4	Not Detected	Parainfluenza (1-4)	NA	NA	NA	25.64	—	—	—	—	—	—	—	—	—	—
788	36	Not Detected	Respiratory syncytial virus	Not Detected	Respiratory syncytial virus	Not Detected	Not Detected	NA	25.64	—	—	—	—	—	—	—	—	—	—
789	36	NA	Bordetella pertussis	Not Detected	NA	NA	NA	NA	25.64	—	—	—	—	—	—	—	—	—	—
790	36	NA	Bordetella parapertussis	Not Detected	NA	NA	NA	NA	25.64	—	—	—	—	—	—	—	—	—	—
791	36	NA	Chlamydophila pneumoniae	Not Detected	NA	NA	NA	NA	25.64	—	—	—	—	—	—	—	—	—	—
792	36	NA	Mycoplasma pneumoniae	Not Detected	NA	NA	NA	NA	25.64	—	—	—	—	—	—	—	—	—	—
793	37	NA	Human adenovirus (A-G)	Not Detected	Human adenovirus (B/C)	Not Detected	Not Detected	NA	25.66	—	—	—	—	—	—	—	—	—	—
794	37	NA	Coronavirus 229E	Not Detected	NA	NA	NA	NA	25.66	—	—	—	—	—	—	—	—	—	—
795	37	NA	Coronavirus HKU1	Not Detected	NA	NA	NA	NA	25.66	—	—	—	—	—	—	—	—	—	—
796	37	NA	Coronavirus OC43	Not Detected	NA	NA	NA	NA	25.66	—	—	—	—	—	—	—	—	—	—
797	37	NA	Coronavirus NL63	Not Detected	NA	NA	NA	NA	25.66	—	—	—	—	—	—	—	—	—	—
798	37	NA	MERS-CoV	Not Detected	NA	NA	NA	NA	25.66	—	—	—	—	—	—	—	—	—	—
799	37	Not Detected	SARS-CoV-2	Not Detected	SARS-CoV-2	Not Detected	Not Detected	NA	25.66	—	—	—	—	—	—	—	—	—	—
800	37	NA	Human metapneumovirus	Not Detected	Human metapneumovirus	Not Detected	Not Detected	NA	25.66	—	—	—	—	—	—	—	—	—	—
801	37	NA	Rhinovirus/Enterovirus	Not Detected	Rhinovirus/Enterovirus	Not Detected	Not Detected	NA	25.66	—	—	—	—	—	—	—	—	—	—
802	37	Not Detected	Influenza A	Not Detected	Influenza A	Not Detected	Not Detected	NA	25.66	—	—	—	—	—	—	—	—	—	—
803	37	NA	Influenza A subtype	NA	NA	NA	NA	NA	25.66	—	—	—	—	—	—	—	—	—	—
804	37	Not Detected	Influenza B	Not Detected	Influenza B	Not Detected	Not Detected	NA	25.66	—	—	—	—	—	—	—	—	—	—
805	37	NA	Parainfluenza (1-4)	Not Detected	Parainfluenza (1-4)	Not Detected	Not Detected	NA	25.66	—	—	—	—	—	—	—	—	—	—
806	37	NA	Parainfluenza 1	Not Detected	Parainfluenza (1-4)	NA	NA	NA	25.66	—	—	—	—	—	—	—	—	—	—
807	37	NA	Parainfluenza 2	Not Detected	Parainfluenza (1-4)	NA	NA	NA	25.66	—	—	—	—	—	—	—	—	—	—
808	37	NA	Parainfluenza 3	Not Detected	Parainfluenza (1-4)	NA	NA	NA	25.66	—	—	—	—	—	—	—	—	—	—
809	37	NA	Parainfluenza 4	Not Detected	Parainfluenza (1-4)	NA	NA	NA	25.66	—	—	—	—	—	—	—	—	—	—
810	37	Detected	Respiratory syncytial virus	Detected	Respiratory syncytial virus	Detected	26.34	NA	25.66	—	—	—	—	—	—	—	—	—	—
811	37	NA	Bordetella pertussis	Not Detected	NA	NA	NA	NA	25.66	—	—	—	—	—	—	—	—	—	—
812	37	NA	Bordetella parapertussis	Not Detected	NA	NA	NA	NA	25.66	—	—	—	—	—	—	—	—	—	—
813	37	NA	Chlamydophila pneumoniae	Not Detected	NA	NA	NA	NA	25.66	—	—	—	—	—	—	—	—	—	—
814	37	NA	Mycoplasma pneumoniae	Not Detected	NA	NA	NA	NA	25.66	—	—	—	—	—	—	—	—	—	—
815	38	NA	Human adenovirus (A-G)	Not Detected	Human adenovirus (B/C)	Not Detected	Not Detected	NA	25.24	—	—	—	—	—	—	—	—	—	—
816	38	NA	Coronavirus 229E	Not Detected	NA	NA	NA	NA	25.24	—	—	—	—	—	—	—	—	—	—
817	38	NA	Coronavirus HKU1	Not Detected	NA	NA	NA	NA	25.24	—	—	—	—	—	—	—	—	—	—
818	38	NA	Coronavirus OC43	Not Detected	NA	NA	NA	NA	25.24	—	—	—	—	—	—	—	—	—	—
819	38	NA	Coronavirus NL63	Not Detected	NA	NA	NA	NA	25.24	—	—	—	—	—	—	—	—	—	—
820	38	NA	MERS-CoV	Not Detected	NA	NA	NA	NA	25.24	—	—	—	—	—	—	—	—	—	—
821	38	Detected	SARS-CoV-2	Detected	SARS-CoV-2	Detected	16.3	NA	25.24	—	—	—	—	—	—	—	—	—	—
822	38	NA	Human metapneumovirus	Not Detected	Human metapneumovirus	Not Detected	Not Detected	NA	25.24	—	—	—	—	—	—	—	—	—	—
823	38	NA	Rhinovirus/Enterovirus	Not Detected	Rhinovirus/Enterovirus	Not Detected	Not Detected	NA	25.24	—	—	—	—	—	—	—	—	—	—
824	38	Not Detected	Influenza A	Not Detected	Influenza A	Not Detected	Not Detected	NA	25.24	—	—	—	—	—	—	—	—	—	—
825	38	NA	Influenza A subtype	NA	NA	NA	NA	NA	25.24	—	—	—	—	—	—	—	—	—	—
826	38	Not Detected	Influenza B	Not Detected	Influenza B	Not Detected	Not Detected	NA	25.24	—	—	—	—	—	—	—	—	—	—
827	38	NA	Parainfluenza (1-4)	Not Detected	Parainfluenza (1-4)	Not Detected	Not Detected	NA	25.24	—	—	—	—	—	—	—	—	—	—
828	38	NA	Parainfluenza 1	Not Detected	Parainfluenza (1-4)	NA	NA	NA	25.24	—	—	—	—	—	—	—	—	—	—
829	38	NA	Parainfluenza 2	Not Detected	Parainfluenza (1-4)	NA	NA	NA	25.24	—	—	—	—	—	—	—	—	—	—
830	38	NA	Parainfluenza 3	Not Detected	Parainfluenza (1-4)	NA	NA	NA	25.24	—	—	—	—	—	—	—	—	—	—
831	38	NA	Parainfluenza 4	Not Detected	Parainfluenza (1-4)	NA	NA	NA	25.24	—	—	—	—	—	—	—	—	—	—
832	38	Not Detected	Respiratory syncytial virus	Not Detected	Respiratory syncytial virus	Not Detected	Not Detected	NA	25.24	—	—	—	—	—	—	—	—	—	—
833	38	NA	Bordetella pertussis	Not Detected	NA	NA	NA	NA	25.24	—	—	—	—	—	—	—	—	—	—
834	38	NA	Bordetella parapertussis	Not Detected	NA	NA	NA	NA	25.24	—	—	—	—	—	—	—	—	—	—
835	38	NA	Chlamydophila pneumoniae	Not Detected	NA	NA	NA	NA	25.24	—	—	—	—	—	—	—	—	—	—
836	38	NA	Mycoplasma pneumoniae	Not Detected	NA	NA	NA	NA	25.24	—	—	—	—	—	—	—	—	—	—
837	39	NA	Human adenovirus (A-G)	Not Detected	Human adenovirus (B/C)	Not Detected	Not Detected	NA	25.57	—	—	—	—	—	—	—	—	—	—
838	39	NA	Coronavirus 229E	Not Detected	NA	NA	NA	NA	25.57	—	—	—	—	—	—	—	—	—	—
839	39	NA	Coronavirus HKU1	Not Detected	NA	NA	NA	NA	25.57	—	—	—	—	—	—	—	—	—	—
840	39	NA	Coronavirus OC43	Not Detected	NA	NA	NA	NA	25.57	—	—	—	—	—	—	—	—	—	—
841	39	NA	Coronavirus NL63	Not Detected	NA	NA	NA	NA	25.57	—	—	—	—	—	—	—	—	—	—
842	39	NA	MERS-CoV	Not Detected	NA	NA	NA	NA	25.57	—	—	—	—	—	—	—	—	—	—
843	39	Not Detected	SARS-CoV-2	Not Detected	SARS-CoV-2	Not Detected	Not Detected	NA	25.57	—	—	—	—	—	—	—	—	—	—
844	39	NA	Human metapneumovirus	Not Detected	Human metapneumovirus	Not Detected	Not Detected	NA	25.57	—	—	—	—	—	—	—	—	—	—
845	39	NA	Rhinovirus/Enterovirus	Detected	Rhinovirus/Enterovirus	Detected	29.74	29.35	25.57	—	—	—	—	—	—	—	—	—	—
846	39	Not Detected	Influenza A	Not Detected	Influenza A	Not Detected	Not Detected	NA	25.57	—	—	—	—	—	—	—	—	—	—
847	39	NA	Influenza A subtype	NA	NA	NA	NA	NA	25.57	—	—	—	—	—	—	—	—	—	—
848	39	Not Detected	Influenza B	Not Detected	Influenza B	Not Detected	Not Detected	NA	25.57	—	—	—	—	—	—	—	—	—	—
849	39	NA	Parainfluenza (1-4)	Not Detected	Parainfluenza (1-4)	Not Detected	Not Detected	NA	25.57	—	—	—	—	—	—	—	—	—	—
850	39	NA	Parainfluenza 1	Not Detected	Parainfluenza (1-4)	NA	NA	NA	25.57	—	—	—	—	—	—	—	—	—	—
851	39	NA	Parainfluenza 2	Not Detected	Parainfluenza (1-4)	NA	NA	NA	25.57	—	—	—	—	—	—	—	—	—	—
852	39	NA	Parainfluenza 3	Not Detected	Parainfluenza (1-4)	NA	NA	NA	25.57	—	—	—	—	—	—	—	—	—	—
853	39	NA	Parainfluenza 4	Not Detected	Parainfluenza (1-4)	NA	NA	NA	25.57	—	—	—	—	—	—	—	—	—	—
854	39	Not Detected	Respiratory syncytial virus	Not Detected	Respiratory syncytial virus	Not Detected	Not Detected	NA	25.57	—	—	—	—	—	—	—	—	—	—
855	39	NA	Bordetella pertussis	Not Detected	NA	NA	NA	NA	25.57	—	—	—	—	—	—	—	—	—	—
856	39	NA	Bordetella parapertussis	Not Detected	NA	NA	NA	NA	25.57	—	—	—	—	—	—	—	—	—	—
857	39	NA	Chlamydophila pneumoniae	Not Detected	NA	NA	NA	NA	25.57	—	—	—	—	—	—	—	—	—	—
858	39	NA	Mycoplasma pneumoniae	Not Detected	NA	NA	NA	NA	25.57	—	—	—	—	—	—	—	—	—	—
859	40	NA	Human adenovirus (A-G)	Not Detected	Human adenovirus (B/C)	Not Detected	Not Detected	NA	25.57	—	—	—	—	—	—	—	—	—	—
860	40	NA	Coronavirus 229E	Not Detected	NA	NA	NA	NA	25.57	—	—	—	—	—	—	—	—	—	—
861	40	NA	Coronavirus HKU1	Not Detected	NA	NA	NA	NA	25.57	—	—	—	—	—	—	—	—	—	—
862	40	NA	Coronavirus OC43	Not Detected	NA	NA	NA	NA	25.57	—	—	—	—	—	—	—	—	—	—
863	40	NA	Coronavirus NL63	Not Detected	NA	NA	NA	NA	25.57	—	—	—	—	—	—	—	—	—	—
864	40	NA	MERS-CoV	Not Detected	NA	NA	NA	NA	25.57	—	—	—	—	—	—	—	—	—	—
865	40	Not Detected	SARS-CoV-2	Not Detected	SARS-CoV-2	Not Detected	Not Detected	NA	25.57	—	—	—	—	—	—	—	—	—	—
866	40	NA	Human metapneumovirus	Not Detected	Human metapneumovirus	Not Detected	Not Detected	NA	25.57	—	—	—	—	—	—	—	—	—	—
867	40	NA	Rhinovirus/Enterovirus	Not Detected	Rhinovirus/Enterovirus	Not Detected	Not Detected	NA	25.57	—	—	—	—	—	—	—	—	—	—
868	40	Not Detected	Influenza A	Not Detected	Influenza A	Not Detected	Not Detected	NA	25.57	—	—	—	—	—	—	—	—	—	—
869	40	NA	Influenza A subtype	NA	NA	NA	NA	NA	25.57	—	—	—	—	—	—	—	—	—	—
870	40	Not Detected	Influenza B	Not Detected	Influenza B	Not Detected	Not Detected	NA	25.57	—	—	—	—	—	—	—	—	—	—
871	40	NA	Parainfluenza (1-4)	Not Detected	Parainfluenza (1-4)	Not Detected	Not Detected	NA	25.57	—	—	—	—	—	—	—	—	—	—
872	40	NA	Parainfluenza 1	Not Detected	Parainfluenza (1-4)	NA	NA	NA	25.57	—	—	—	—	—	—	—	—	—	—
873	40	NA	Parainfluenza 2	Not Detected	Parainfluenza (1-4)	NA	NA	NA	25.57	—	—	—	—	—	—	—	—	—	—
874	40	NA	Parainfluenza 3	Not Detected	Parainfluenza (1-4)	NA	NA	NA	25.57	—	—	—	—	—	—	—	—	—	—
875	40	NA	Parainfluenza 4	Not Detected	Parainfluenza (1-4)	NA	NA	NA	25.57	—	—	—	—	—	—	—	—	—	—
876	40	Not Detected	Respiratory syncytial virus	Not Detected	Respiratory syncytial virus	Not Detected	Not Detected	NA	25.57	—	—	—	—	—	—	—	—	—	—
877	40	NA	Bordetella pertussis	Not Detected	NA	NA	NA	NA	25.57	—	—	—	—	—	—	—	—	—	—
878	40	NA	Bordetella parapertussis	Not Detected	NA	NA	NA	NA	25.57	—	—	—	—	—	—	—	—	—	—
879	40	NA	Chlamydophila pneumoniae	Not Detected	NA	NA	NA	NA	25.57	—	—	—	—	—	—	—	—	—	—
880	40	NA	Mycoplasma pneumoniae	Not Detected	NA	NA	NA	NA	25.57	—	—	—	—	—	—	—	—	—	—
881	41	NA	Human adenovirus (A-G)	Not Detected	Human adenovirus (B/C)	Not Detected	Not Detected	NA	25.84	—	—	—	—	—	—	—	—	—	—
882	41	NA	Coronavirus 229E	Not Detected	NA	NA	NA	NA	25.84	—	—	—	—	—	—	—	—	—	—
883	41	NA	Coronavirus HKU1	Not Detected	NA	NA	NA	NA	25.84	—	—	—	—	—	—	—	—	—	—
884	41	NA	Coronavirus OC43	Not Detected	NA	NA	NA	NA	25.84	—	—	—	—	—	—	—	—	—	—
885	41	NA	Coronavirus NL63	Not Detected	NA	NA	NA	NA	25.84	—	—	—	—	—	—	—	—	—	—
886	41	NA	MERS-CoV	Not Detected	NA	NA	NA	NA	25.84	—	—	—	—	—	—	—	—	—	—
887	41	Not Detected	SARS-CoV-2	Not Detected	SARS-CoV-2	Not Detected	Not Detected	NA	25.84	—	—	—	—	—	—	—	—	—	—
888	41	NA	Human metapneumovirus	Not Detected	Human metapneumovirus	Not Detected	Not Detected	NA	25.84	—	—	—	—	—	—	—	—	—	—
889	41	NA	Rhinovirus/Enterovirus	Not Detected	Rhinovirus/Enterovirus	Not Detected	Not Detected	NA	25.84	—	—	—	—	—	—	—	—	—	—
890	41	Detected	Influenza A	Detected	Influenza A	Detected	29.44	NA	25.84	—	—	—	—	—	—	—	—	—	—
891	41	NA	Influenza A subtype	H1-2009	NA	NA	NA	NA	25.84	—	—	—	—	—	—	—	—	—	—
892	41	Not Detected	Influenza B	Not Detected	Influenza B	Not Detected	Not Detected	NA	25.84	—	—	—	—	—	—	—	—	—	—
893	41	NA	Parainfluenza (1-4)	Not Detected	Parainfluenza (1-4)	Not Detected	Not Detected	NA	25.84	—	—	—	—	—	—	—	—	—	—
894	41	NA	Parainfluenza 1	Not Detected	Parainfluenza (1-4)	NA	NA	NA	25.84	—	—	—	—	—	—	—	—	—	—
895	41	NA	Parainfluenza 2	Not Detected	Parainfluenza (1-4)	NA	NA	NA	25.84	—	—	—	—	—	—	—	—	—	—
896	41	NA	Parainfluenza 3	Not Detected	Parainfluenza (1-4)	NA	NA	NA	25.84	—	—	—	—	—	—	—	—	—	—
897	41	NA	Parainfluenza 4	Not Detected	Parainfluenza (1-4)	NA	NA	NA	25.84	—	—	—	—	—	—	—	—	—	—
898	41	Not Detected	Respiratory syncytial virus	Not Detected	Respiratory syncytial virus	Not Detected	Not Detected	NA	25.84	—	—	—	—	—	—	—	—	—	—
899	41	NA	Bordetella pertussis	Not Detected	NA	NA	NA	NA	25.84	—	—	—	—	—	—	—	—	—	—
900	41	NA	Bordetella parapertussis	Not Detected	NA	NA	NA	NA	25.84	—	—	—	—	—	—	—	—	—	—
901	41	NA	Chlamydophila pneumoniae	Not Detected	NA	NA	NA	NA	25.84	—	—	—	—	—	—	—	—	—	—
902	41	NA	Mycoplasma pneumoniae	Not Detected	NA	NA	NA	NA	25.84	—	—	—	—	—	—	—	—	—	—
903	42	NA	Human adenovirus (A-G)	Not Detected	Human adenovirus (B/C)	Not Detected	Not Detected	NA	25.6	—	—	—	—	—	—	—	—	—	—
904	42	NA	Coronavirus 229E	Not Detected	NA	NA	NA	NA	25.6	—	—	—	—	—	—	—	—	—	—
905	42	NA	Coronavirus HKU1	Not Detected	NA	NA	NA	NA	25.6	—	—	—	—	—	—	—	—	—	—
906	42	NA	Coronavirus OC43	Not Detected	NA	NA	NA	NA	25.6	—	—	—	—	—	—	—	—	—	—
907	42	NA	Coronavirus NL63	Not Detected	NA	NA	NA	NA	25.6	—	—	—	—	—	—	—	—	—	—
908	42	NA	MERS-CoV	Not Detected	NA	NA	NA	NA	25.6	—	—	—	—	—	—	—	—	—	—
909	42	Detected	SARS-CoV-2	Detected	SARS-CoV-2	Detected	37.92	NA	25.6	—	—	—	—	—	—	—	—	—	—
910	42	NA	Human metapneumovirus	Not Detected	Human metapneumovirus	Not Detected	Not Detected	NA	25.6	—	—	—	—	—	—	—	—	—	—
911	42	NA	Rhinovirus/Enterovirus	Not Detected	Rhinovirus/Enterovirus	Not Detected	Not Detected	NA	25.6	—	—	—	—	—	—	—	—	—	—
912	42	Not Detected	Influenza A	Not Detected	Influenza A	Not Detected	Not Detected	NA	25.6	—	—	—	—	—	—	—	—	—	—
913	42	NA	Influenza A subtype	NA	NA	NA	NA	NA	25.6	—	—	—	—	—	—	—	—	—	—
914	42	Not Detected	Influenza B	Not Detected	Influenza B	Not Detected	Not Detected	NA	25.6	—	—	—	—	—	—	—	—	—	—
915	42	NA	Parainfluenza (1-4)	Not Detected	Parainfluenza (1-4)	Not Detected	Not Detected	NA	25.6	—	—	—	—	—	—	—	—	—	—
916	42	NA	Parainfluenza 1	Not Detected	Parainfluenza (1-4)	NA	NA	NA	25.6	—	—	—	—	—	—	—	—	—	—
917	42	NA	Parainfluenza 2	Not Detected	Parainfluenza (1-4)	NA	NA	NA	25.6	—	—	—	—	—	—	—	—	—	—
918	42	NA	Parainfluenza 3	Not Detected	Parainfluenza (1-4)	NA	NA	NA	25.6	—	—	—	—	—	—	—	—	—	—
919	42	NA	Parainfluenza 4	Not Detected	Parainfluenza (1-4)	NA	NA	NA	25.6	—	—	—	—	—	—	—	—	—	—
920	42	Not Detected	Respiratory syncytial virus	Not Detected	Respiratory syncytial virus	Not Detected	Not Detected	NA	25.6	—	—	—	—	—	—	—	—	—	—
921	42	NA	Bordetella pertussis	Not Detected	NA	NA	NA	NA	25.6	—	—	—	—	—	—	—	—	—	—
922	42	NA	Bordetella parapertussis	Not Detected	NA	NA	NA	NA	25.6	—	—	—	—	—	—	—	—	—	—
923	42	NA	Chlamydophila pneumoniae	Not Detected	NA	NA	NA	NA	25.6	—	—	—	—	—	—	—	—	—	—
924	42	NA	Mycoplasma pneumoniae	Not Detected	NA	NA	NA	NA	25.6	—	—	—	—	—	—	—	—	—	—
925	43	NA	Human adenovirus (A-G)	Not Detected	Human adenovirus (B/C)	Not Detected	Not Detected	NA	25.62	—	—	—	—	—	—	—	—	—	—
926	43	NA	Coronavirus 229E	Not Detected	NA	NA	NA	NA	25.62	—	—	—	—	—	—	—	—	—	—
927	43	NA	Coronavirus HKU1	Not Detected	NA	NA	NA	NA	25.62	—	—	—	—	—	—	—	—	—	—
928	43	NA	Coronavirus OC43	Not Detected	NA	NA	NA	NA	25.62	—	—	—	—	—	—	—	—	—	—
929	43	NA	Coronavirus NL63	Not Detected	NA	NA	NA	NA	25.62	—	—	—	—	—	—	—	—	—	—
930	43	NA	MERS-CoV	Not Detected	NA	NA	NA	NA	25.62	—	—	—	—	—	—	—	—	—	—
931	43	Not Detected	SARS-CoV-2	Not Detected	SARS-CoV-2	Not Detected	Not Detected	NA	25.62	—	—	—	—	—	—	—	—	—	—
932	43	NA	Human metapneumovirus	Not Detected	Human metapneumovirus	Not Detected	Not Detected	NA	25.62	—	—	—	—	—	—	—	—	—	—
933	43	NA	Rhinovirus/Enterovirus	Not Detected	Rhinovirus/Enterovirus	Not Detected	Not Detected	NA	25.62	—	—	—	—	—	—	—	—	—	—
934	43	Not Detected	Influenza A	Not Detected	Influenza A	Not Detected	Not Detected	NA	25.62	—	—	—	—	—	—	—	—	—	—
935	43	NA	Influenza A subtype	NA	NA	NA	NA	NA	25.62	—	—	—	—	—	—	—	—	—	—
936	43	Not Detected	Influenza B	Not Detected	Influenza B	Not Detected	Not Detected	NA	25.62	—	—	—	—	—	—	—	—	—	—
937	43	NA	Parainfluenza (1-4)	Not Detected	Parainfluenza (1-4)	Not Detected	Not Detected	NA	25.62	—	—	—	—	—	—	—	—	—	—
938	43	NA	Parainfluenza 1	Not Detected	Parainfluenza (1-4)	NA	NA	NA	25.62	—	—	—	—	—	—	—	—	—	—
939	43	NA	Parainfluenza 2	Not Detected	Parainfluenza (1-4)	NA	NA	NA	25.62	—	—	—	—	—	—	—	—	—	—
940	43	NA	Parainfluenza 3	Not Detected	Parainfluenza (1-4)	NA	NA	NA	25.62	—	—	—	—	—	—	—	—	—	—
941	43	NA	Parainfluenza 4	Not Detected	Parainfluenza (1-4)	NA	NA	NA	25.62	—	—	—	—	—	—	—	—	—	—
942	43	Not Detected	Respiratory syncytial virus	Not Detected	Respiratory syncytial virus	Not Detected	Not Detected	NA	25.62	—	—	—	—	—	—	—	—	—	—
943	43	NA	Bordetella pertussis	Not Detected	NA	NA	NA	NA	25.62	—	—	—	—	—	—	—	—	—	—
944	43	NA	Bordetella parapertussis	Not Detected	NA	NA	NA	NA	25.62	—	—	—	—	—	—	—	—	—	—
945	43	NA	Chlamydophila pneumoniae	Not Detected	NA	NA	NA	NA	25.62	—	—	—	—	—	—	—	—	—	—
946	43	NA	Mycoplasma pneumoniae	Not Detected	NA	NA	NA	NA	25.62	—	—	—	—	—	—	—	—	—	—
947	44	NA	Human adenovirus (A-G)	Not Detected	Human adenovirus (B/C)	Not Detected	Not Detected	NA	25.43	—	—	—	—	—	—	—	—	—	—
948	44	NA	Coronavirus 229E	Not Detected	NA	NA	NA	NA	25.43	—	—	—	—	—	—	—	—	—	—
949	44	NA	Coronavirus HKU1	Not Detected	NA	NA	NA	NA	25.43	—	—	—	—	—	—	—	—	—	—
950	44	NA	Coronavirus OC43	Not Detected	NA	NA	NA	NA	25.43	—	—	—	—	—	—	—	—	—	—
951	44	NA	Coronavirus NL63	Not Detected	NA	NA	NA	NA	25.43	—	—	—	—	—	—	—	—	—	—
952	44	NA	MERS-CoV	Not Detected	NA	NA	NA	NA	25.43	—	—	—	—	—	—	—	—	—	—
953	44	Not Detected	SARS-CoV-2	Not Detected	SARS-CoV-2	Not Detected	Not Detected	NA	25.43	—	—	—	—	—	—	—	—	—	—
954	44	NA	Human metapneumovirus	Not Detected	Human metapneumovirus	Not Detected	Not Detected	NA	25.43	—	—	—	—	—	—	—	—	—	—
955	44	NA	Rhinovirus/Enterovirus	Not Detected	Rhinovirus/Enterovirus	Not Detected	Not Detected	NA	25.43	—	—	—	—	—	—	—	—	—	—
956	44	Not Detected	Influenza A	Not Detected	Influenza A	Not Detected	Not Detected	NA	25.43	—	—	—	—	—	—	—	—	—	—
957	44	NA	Influenza A subtype	NA	NA	NA	NA	NA	25.43	—	—	—	—	—	—	—	—	—	—
958	44	Detected	Influenza B	Detected	Influenza B	Detected	25.02	NA	25.43	—	—	—	—	—	—	—	—	—	—
959	44	NA	Parainfluenza (1-4)	Not Detected	Parainfluenza (1-4)	Not Detected	Not Detected	NA	25.43	—	—	—	—	—	—	—	—	—	—
960	44	NA	Parainfluenza 1	Not Detected	Parainfluenza (1-4)	NA	NA	NA	25.43	—	—	—	—	—	—	—	—	—	—
961	44	NA	Parainfluenza 2	Not Detected	Parainfluenza (1-4)	NA	NA	NA	25.43	—	—	—	—	—	—	—	—	—	—
962	44	NA	Parainfluenza 3	Not Detected	Parainfluenza (1-4)	NA	NA	NA	25.43	—	—	—	—	—	—	—	—	—	—
963	44	NA	Parainfluenza 4	Not Detected	Parainfluenza (1-4)	NA	NA	NA	25.43	—	—	—	—	—	—	—	—	—	—
964	44	Not Detected	Respiratory syncytial virus	Not Detected	Respiratory syncytial virus	Not Detected	Not Detected	NA	25.43	—	—	—	—	—	—	—	—	—	—
965	44	NA	Bordetella pertussis	Not Detected	NA	NA	NA	NA	25.43	—	—	—	—	—	—	—	—	—	—
966	44	NA	Bordetella parapertussis	Not Detected	NA	NA	NA	NA	25.43	—	—	—	—	—	—	—	—	—	—
967	44	NA	Chlamydophila pneumoniae	Not Detected	NA	NA	NA	NA	25.43	—	—	—	—	—	—	—	—	—	—
968	44	NA	Mycoplasma pneumoniae	Not Detected	NA	NA	NA	NA	25.43	—	—	—	—	—	—	—	—	—	—
969	45	NA	Human adenovirus (A-G)	Not Detected	Human adenovirus (B/C)	Not Detected	Not Detected	NA	25.78	—	—	—	—	—	—	—	—	—	—
970	45	NA	Coronavirus 229E	Not Detected	NA	NA	NA	NA	25.78	—	—	—	—	—	—	—	—	—	—
971	45	NA	Coronavirus HKU1	Not Detected	NA	NA	NA	NA	25.78	—	—	—	—	—	—	—	—	—	—
972	45	NA	Coronavirus OC43	Not Detected	NA	NA	NA	NA	25.78	—	—	—	—	—	—	—	—	—	—
973	45	NA	Coronavirus NL63	Not Detected	NA	NA	NA	NA	25.78	—	—	—	—	—	—	—	—	—	—
974	45	NA	MERS-CoV	Not Detected	NA	NA	NA	NA	25.78	—	—	—	—	—	—	—	—	—	—
975	45	Not Detected	SARS-CoV-2	Not Detected	SARS-CoV-2	Not Detected	Not Detected	NA	25.78	—	—	—	—	—	—	—	—	—	—
976	45	NA	Human metapneumovirus	Not Detected	Human metapneumovirus	Not Detected	Not Detected	NA	25.78	—	—	—	—	—	—	—	—	—	—
977	45	NA	Rhinovirus/Enterovirus	Not Detected	Rhinovirus/Enterovirus	Not Detected	Not Detected	NA	25.78	—	—	—	—	—	—	—	—	—	—
978	45	Not Detected	Influenza A	Not Detected	Influenza A	Not Detected	Not Detected	NA	25.78	—	—	—	—	—	—	—	—	—	—
979	45	NA	Influenza A subtype	NA	NA	NA	NA	NA	25.78	—	—	—	—	—	—	—	—	—	—
980	45	Not Detected	Influenza B	Not Detected	Influenza B	Not Detected	Not Detected	NA	25.78	—	—	—	—	—	—	—	—	—	—
981	45	NA	Parainfluenza (1-4)	Not Detected	Parainfluenza (1-4)	Not Detected	Not Detected	NA	25.78	—	—	—	—	—	—	—	—	—	—
982	45	NA	Parainfluenza 1	Not Detected	Parainfluenza (1-4)	NA	NA	NA	25.78	—	—	—	—	—	—	—	—	—	—
983	45	NA	Parainfluenza 2	Not Detected	Parainfluenza (1-4)	NA	NA	NA	25.78	—	—	—	—	—	—	—	—	—	—
984	45	NA	Parainfluenza 3	Not Detected	Parainfluenza (1-4)	NA	NA	NA	25.78	—	—	—	—	—	—	—	—	—	—
985	45	NA	Parainfluenza 4	Not Detected	Parainfluenza (1-4)	NA	NA	NA	25.78	—	—	—	—	—	—	—	—	—	—
986	45	Detected	Respiratory syncytial virus	Detected	Respiratory syncytial virus	Detected	22.39	NA	25.78	—	—	—	—	—	—	—	—	—	—
987	45	NA	Bordetella pertussis	Not Detected	NA	NA	NA	NA	25.78	—	—	—	—	—	—	—	—	—	—
988	45	NA	Bordetella parapertussis	Not Detected	NA	NA	NA	NA	25.78	—	—	—	—	—	—	—	—	—	—
989	45	NA	Chlamydophila pneumoniae	Not Detected	NA	NA	NA	NA	25.78	—	—	—	—	—	—	—	—	—	—
990	45	NA	Mycoplasma pneumoniae	Not Detected	NA	NA	NA	NA	25.78	—	—	—	—	—	—	—	—	—	—
991	46	NA	Human adenovirus (A-G)	Not Detected	Human adenovirus (B/C)	Not Detected	Not Detected	NA	25.76	—	—	—	—	—	—	—	—	—	—
992	46	NA	Coronavirus 229E	Not Detected	NA	NA	NA	NA	25.76	—	—	—	—	—	—	—	—	—	—
993	46	NA	Coronavirus HKU1	Not Detected	NA	NA	NA	NA	25.76	—	—	—	—	—	—	—	—	—	—
994	46	NA	Coronavirus OC43	Not Detected	NA	NA	NA	NA	25.76	—	—	—	—	—	—	—	—	—	—
995	46	NA	Coronavirus NL63	Not Detected	NA	NA	NA	NA	25.76	—	—	—	—	—	—	—	—	—	—
996	46	NA	MERS-CoV	Not Detected	NA	NA	NA	NA	25.76	—	—	—	—	—	—	—	—	—	—
997	46	Not Detected	SARS-CoV-2	Not Detected	SARS-CoV-2	Not Detected	Not Detected	NA	25.76	—	—	—	—	—	—	—	—	—	—
998	46	NA	Human metapneumovirus	Not Detected	Human metapneumovirus	Not Detected	Not Detected	NA	25.76	—	—	—	—	—	—	—	—	—	—
999	46	NA	Rhinovirus/Enterovirus	Not Detected	Rhinovirus/Enterovirus	Not Detected	Not Detected	NA	25.76	—	—	—	—	—	—	—	—	—	—
1000	46	Not Detected	Influenza A	Not Detected	Influenza A	Not Detected	Not Detected	NA	25.76	—	—	—	—	—	—	—	—	—	—
1001	46	NA	Influenza A subtype	NA	NA	NA	NA	NA	25.76	—	—	—	—	—	—	—	—	—	—
1002	46	Not Detected	Influenza B	Not Detected	Influenza B	Not Detected	Not Detected	NA	25.76	—	—	—	—	—	—	—	—	—	—
1003	46	NA	Parainfluenza (1-4)	Not Detected	Parainfluenza (1-4)	Not Detected	Not Detected	NA	25.76	—	—	—	—	—	—	—	—	—	—
1004	46	NA	Parainfluenza 1	Not Detected	Parainfluenza (1-4)	NA	NA	NA	25.76	—	—	—	—	—	—	—	—	—	—
1005	46	NA	Parainfluenza 2	Not Detected	Parainfluenza (1-4)	NA	NA	NA	25.76	—	—	—	—	—	—	—	—	—	—
1006	46	NA	Parainfluenza 3	Not Detected	Parainfluenza (1-4)	NA	NA	NA	25.76	—	—	—	—	—	—	—	—	—	—
1007	46	NA	Parainfluenza 4	Not Detected	Parainfluenza (1-4)	NA	NA	NA	25.76	—	—	—	—	—	—	—	—	—	—
1008	46	Not Detected	Respiratory syncytial virus	Not Detected	Respiratory syncytial virus	Not Detected	Not Detected	NA	25.76	—	—	—	—	—	—	—	—	—	—
1009	46	NA	Bordetella pertussis	Not Detected	NA	NA	NA	NA	25.76	—	—	—	—	—	—	—	—	—	—
1010	46	NA	Bordetella parapertussis	Not Detected	NA	NA	NA	NA	25.76	—	—	—	—	—	—	—	—	—	—
1011	46	NA	Chlamydophila pneumoniae	Not Detected	NA	NA	NA	NA	25.76	—	—	—	—	—	—	—	—	—	—
1012	46	NA	Mycoplasma pneumoniae	Not Detected	NA	NA	NA	NA	25.76	—	—	—	—	—	—	—	—	—	—
1013	47	NA	Human adenovirus (A-G)	Not Detected	Human adenovirus (B/C)	Not Detected	Not Detected	NA	25.72	—	—	—	—	—	—	—	—	—	—
1014	47	NA	Coronavirus 229E	Not Detected	NA	NA	NA	NA	25.72	—	—	—	—	—	—	—	—	—	—
1015	47	NA	Coronavirus HKU1	Not Detected	NA	NA	NA	NA	25.72	—	—	—	—	—	—	—	—	—	—
1016	47	NA	Coronavirus OC43	Not Detected	NA	NA	NA	NA	25.72	—	—	—	—	—	—	—	—	—	—
1017	47	NA	Coronavirus NL63	Not Detected	NA	NA	NA	NA	25.72	—	—	—	—	—	—	—	—	—	—
1018	47	NA	MERS-CoV	Not Detected	NA	NA	NA	NA	25.72	—	—	—	—	—	—	—	—	—	—
1019	47	Not Detected	SARS-CoV-2	Not Detected	SARS-CoV-2	Not Detected	Not Detected	NA	25.72	—	—	—	—	—	—	—	—	—	—
1020	47	NA	Human metapneumovirus	Not Detected	Human metapneumovirus	Not Detected	Not Detected	NA	25.72	—	—	—	—	—	—	—	—	—	—
1021	47	NA	Rhinovirus/Enterovirus	Not Detected	Rhinovirus/Enterovirus	Not Detected	Not Detected	NA	25.72	—	—	—	—	—	—	—	—	—	—
1022	47	Not Detected	Influenza A	Not Detected	Influenza A	Not Detected	Not Detected	NA	25.72	—	—	—	—	—	—	—	—	—	—
1023	47	NA	Influenza A subtype	NA	NA	NA	NA	NA	25.72	—	—	—	—	—	—	—	—	—	—
1024	47	Not Detected	Influenza B	Not Detected	Influenza B	Not Detected	Not Detected	NA	25.72	—	—	—	—	—	—	—	—	—	—
1025	47	NA	Parainfluenza (1-4)	Not Detected	Parainfluenza (1-4)	Not Detected	Not Detected	NA	25.72	—	—	—	—	—	—	—	—	—	—
1026	47	NA	Parainfluenza 1	Not Detected	Parainfluenza (1-4)	NA	NA	NA	25.72	—	—	—	—	—	—	—	—	—	—
1027	47	NA	Parainfluenza 2	Not Detected	Parainfluenza (1-4)	NA	NA	NA	25.72	—	—	—	—	—	—	—	—	—	—
1028	47	NA	Parainfluenza 3	Not Detected	Parainfluenza (1-4)	NA	NA	NA	25.72	—	—	—	—	—	—	—	—	—	—
1029	47	NA	Parainfluenza 4	Not Detected	Parainfluenza (1-4)	NA	NA	NA	25.72	—	—	—	—	—	—	—	—	—	—
1030	47	Not Detected	Respiratory syncytial virus	Not Detected	Respiratory syncytial virus	Not Detected	Not Detected	NA	25.72	—	—	—	—	—	—	—	—	—	—
1031	47	NA	Bordetella pertussis	Not Detected	NA	NA	NA	NA	25.72	—	—	—	—	—	—	—	—	—	—
1032	47	NA	Bordetella parapertussis	Not Detected	NA	NA	NA	NA	25.72	—	—	—	—	—	—	—	—	—	—
1033	47	NA	Chlamydophila pneumoniae	Not Detected	NA	NA	NA	NA	25.72	—	—	—	—	—	—	—	—	—	—
1034	47	NA	Mycoplasma pneumoniae	Not Detected	NA	NA	NA	NA	25.72	—	—	—	—	—	—	—	—	—	—
1035	48	NA	Human adenovirus (A-G)	Not Detected	Human adenovirus (B/C)	Not Detected	Not Detected	NA	25.94	—	—	—	—	—	—	—	—	—	—
1036	48	NA	Coronavirus 229E	Not Detected	NA	NA	NA	NA	25.94	—	—	—	—	—	—	—	—	—	—
1037	48	NA	Coronavirus HKU1	Not Detected	NA	NA	NA	NA	25.94	—	—	—	—	—	—	—	—	—	—
1038	48	NA	Coronavirus OC43	Not Detected	NA	NA	NA	NA	25.94	—	—	—	—	—	—	—	—	—	—
1039	48	NA	Coronavirus NL63	Not Detected	NA	NA	NA	NA	25.94	—	—	—	—	—	—	—	—	—	—
1040	48	NA	MERS-CoV	Not Detected	NA	NA	NA	NA	25.94	—	—	—	—	—	—	—	—	—	—
1041	48	Detected	SARS-CoV-2	Detected	SARS-CoV-2	Detected	35.51	NA	25.94	—	—	—	—	—	—	—	—	—	—
1042	48	NA	Human metapneumovirus	Not Detected	Human metapneumovirus	Not Detected	Not Detected	NA	25.94	—	—	—	—	—	—	—	—	—	—
1043	48	NA	Rhinovirus/Enterovirus	Not Detected	Rhinovirus/Enterovirus	Not Detected	Not Detected	NA	25.94	—	—	—	—	—	—	—	—	—	—
1044	48	Not Detected	Influenza A	Not Detected	Influenza A	Not Detected	Not Detected	NA	25.94	—	—	—	—	—	—	—	—	—	—
1045	48	NA	Influenza A subtype	NA	NA	NA	NA	NA	25.94	—	—	—	—	—	—	—	—	—	—
1046	48	Not Detected	Influenza B	Not Detected	Influenza B	Not Detected	Not Detected	NA	25.94	—	—	—	—	—	—	—	—	—	—
1047	48	NA	Parainfluenza (1-4)	Not Detected	Parainfluenza (1-4)	Not Detected	Not Detected	NA	25.94	—	—	—	—	—	—	—	—	—	—
1048	48	NA	Parainfluenza 1	Not Detected	Parainfluenza (1-4)	NA	NA	NA	25.94	—	—	—	—	—	—	—	—	—	—
1049	48	NA	Parainfluenza 2	Not Detected	Parainfluenza (1-4)	NA	NA	NA	25.94	—	—	—	—	—	—	—	—	—	—
1050	48	NA	Parainfluenza 3	Not Detected	Parainfluenza (1-4)	NA	NA	NA	25.94	—	—	—	—	—	—	—	—	—	—
1051	48	NA	Parainfluenza 4	Not Detected	Parainfluenza (1-4)	NA	NA	NA	25.94	—	—	—	—	—	—	—	—	—	—
1052	48	Not Detected	Respiratory syncytial virus	Not Detected	Respiratory syncytial virus	Not Detected	Not Detected	NA	25.94	—	—	—	—	—	—	—	—	—	—
1053	48	NA	Bordetella pertussis	Not Detected	NA	NA	NA	NA	25.94	—	—	—	—	—	—	—	—	—	—
1054	48	NA	Bordetella parapertussis	Not Detected	NA	NA	NA	NA	25.94	—	—	—	—	—	—	—	—	—	—
1055	48	NA	Chlamydophila pneumoniae	Not Detected	NA	NA	NA	NA	25.94	—	—	—	—	—	—	—	—	—	—
1056	48	NA	Mycoplasma pneumoniae	Not Detected	NA	NA	NA	NA	25.94	—	—	—	—	—	—	—	—	—	—
1057	49	NA	Human adenovirus (A-G)	Not Detected	Human adenovirus (B/C)	Not Detected	Not Detected	NA	25.75	—	—	—	—	—	—	—	—	—	—
1058	49	NA	Coronavirus 229E	Not Detected	NA	NA	NA	NA	25.75	—	—	—	—	—	—	—	—	—	—
1059	49	NA	Coronavirus HKU1	Not Detected	NA	NA	NA	NA	25.75	—	—	—	—	—	—	—	—	—	—
1060	49	NA	Coronavirus OC43	Not Detected	NA	NA	NA	NA	25.75	—	—	—	—	—	—	—	—	—	—
1061	49	NA	Coronavirus NL63	Not Detected	NA	NA	NA	NA	25.75	—	—	—	—	—	—	—	—	—	—
1062	49	NA	MERS-CoV	Not Detected	NA	NA	NA	NA	25.75	—	—	—	—	—	—	—	—	—	—
1063	49	Not Detected	SARS-CoV-2	Not Detected	SARS-CoV-2	Not Detected	Not Detected	NA	25.75	—	—	—	—	—	—	—	—	—	—
1064	49	NA	Human metapneumovirus	Not Detected	Human metapneumovirus	Not Detected	Not Detected	NA	25.75	—	—	—	—	—	—	—	—	—	—
1065	49	NA	Rhinovirus/Enterovirus	Not Detected	Rhinovirus/Enterovirus	Not Detected	Not Detected	NA	25.75	—	—	—	—	—	—	—	—	—	—
1066	49	Not Detected	Influenza A	Not Detected	Influenza A	Not Detected	Not Detected	NA	25.75	—	—	—	—	—	—	—	—	—	—
1067	49	NA	Influenza A subtype	NA	NA	NA	NA	NA	25.75	—	—	—	—	—	—	—	—	—	—
1068	49	Not Detected	Influenza B	Not Detected	Influenza B	Not Detected	Not Detected	NA	25.75	—	—	—	—	—	—	—	—	—	—
1069	49	NA	Parainfluenza (1-4)	Not Detected	Parainfluenza (1-4)	Not Detected	Not Detected	NA	25.75	—	—	—	—	—	—	—	—	—	—
1070	49	NA	Parainfluenza 1	Not Detected	Parainfluenza (1-4)	NA	NA	NA	25.75	—	—	—	—	—	—	—	—	—	—
1071	49	NA	Parainfluenza 2	Not Detected	Parainfluenza (1-4)	NA	NA	NA	25.75	—	—	—	—	—	—	—	—	—	—
1072	49	NA	Parainfluenza 3	Not Detected	Parainfluenza (1-4)	NA	NA	NA	25.75	—	—	—	—	—	—	—	—	—	—
1073	49	NA	Parainfluenza 4	Not Detected	Parainfluenza (1-4)	NA	NA	NA	25.75	—	—	—	—	—	—	—	—	—	—
1074	49	Not Detected	Respiratory syncytial virus	Not Detected	Respiratory syncytial virus	Not Detected	Not Detected	NA	25.75	—	—	—	—	—	—	—	—	—	—
1075	49	NA	Bordetella pertussis	Not Detected	NA	NA	NA	NA	25.75	—	—	—	—	—	—	—	—	—	—
1076	49	NA	Bordetella parapertussis	Not Detected	NA	NA	NA	NA	25.75	—	—	—	—	—	—	—	—	—	—
1077	49	NA	Chlamydophila pneumoniae	Not Detected	NA	NA	NA	NA	25.75	—	—	—	—	—	—	—	—	—	—
1078	49	NA	Mycoplasma pneumoniae	Not Detected	NA	NA	NA	NA	25.75	—	—	—	—	—	—	—	—	—	—
1079	50	NA	Human adenovirus (A-G)	Not Detected	Human adenovirus (B/C)	Not Detected	Not Detected	NA	25.84	—	—	—	—	—	—	—	—	—	—
1080	50	NA	Coronavirus 229E	Not Detected	NA	NA	NA	NA	25.84	—	—	—	—	—	—	—	—	—	—
1081	50	NA	Coronavirus HKU1	Not Detected	NA	NA	NA	NA	25.84	—	—	—	—	—	—	—	—	—	—
1082	50	NA	Coronavirus OC43	Not Detected	NA	NA	NA	NA	25.84	—	—	—	—	—	—	—	—	—	—
1083	50	NA	Coronavirus NL63	Not Detected	NA	NA	NA	NA	25.84	—	—	—	—	—	—	—	—	—	—
1084	50	NA	MERS-CoV	Not Detected	NA	NA	NA	NA	25.84	—	—	—	—	—	—	—	—	—	—
1085	50	Not Detected	SARS-CoV-2	Not Detected	SARS-CoV-2	Not Detected	Not Detected	NA	25.84	—	—	—	—	—	—	—	—	—	—
1086	50	NA	Human metapneumovirus	Not Detected	Human metapneumovirus	Not Detected	Not Detected	NA	25.84	—	—	—	—	—	—	—	—	—	—
1087	50	NA	Rhinovirus/Enterovirus	Not Detected	Rhinovirus/Enterovirus	Not Detected	Not Detected	NA	25.84	—	—	—	—	—	—	—	—	—	—
1088	50	Not Detected	Influenza A	Not Detected	Influenza A	Not Detected	Not Detected	NA	25.84	—	—	—	—	—	—	—	—	—	—
1089	50	NA	Influenza A subtype	NA	NA	NA	NA	NA	25.84	—	—	—	—	—	—	—	—	—	—
1090	50	Not Detected	Influenza B	Not Detected	Influenza B	Not Detected	Not Detected	NA	25.84	—	—	—	—	—	—	—	—	—	—
1091	50	NA	Parainfluenza (1-4)	Not Detected	Parainfluenza (1-4)	Not Detected	Not Detected	NA	25.84	—	—	—	—	—	—	—	—	—	—
1092	50	NA	Parainfluenza 1	Not Detected	Parainfluenza (1-4)	NA	NA	NA	25.84	—	—	—	—	—	—	—	—	—	—
1093	50	NA	Parainfluenza 2	Not Detected	Parainfluenza (1-4)	NA	NA	NA	25.84	—	—	—	—	—	—	—	—	—	—
1094	50	NA	Parainfluenza 3	Not Detected	Parainfluenza (1-4)	NA	NA	NA	25.84	—	—	—	—	—	—	—	—	—	—
1095	50	NA	Parainfluenza 4	Not Detected	Parainfluenza (1-4)	NA	NA	NA	25.84	—	—	—	—	—	—	—	—	—	—
1096	50	Not Detected	Respiratory syncytial virus	Not Detected	Respiratory syncytial virus	Not Detected	Not Detected	NA	25.84	—	—	—	—	—	—	—	—	—	—
1097	50	NA	Bordetella pertussis	Not Detected	NA	NA	NA	NA	25.84	—	—	—	—	—	—	—	—	—	—
1098	50	NA	Bordetella parapertussis	Not Detected	NA	NA	NA	NA	25.84	—	—	—	—	—	—	—	—	—	—
1099	50	NA	Chlamydophila pneumoniae	Not Detected	NA	NA	NA	NA	25.84	—	—	—	—	—	—	—	—	—	—
1100	50	NA	Mycoplasma pneumoniae	Not Detected	NA	NA	NA	NA	25.84	—	—	—	—	—	—	—	—	—	—
1101	51	NA	Human adenovirus (A-G)	Not Detected	Human adenovirus (B/C)	Not Detected	Not Detected	NA	25.63	—	—	—	—	—	—	—	—	—	—
1102	51	NA	Coronavirus 229E	Not Detected	NA	NA	NA	NA	25.63	—	—	—	—	—	—	—	—	—	—
1103	51	NA	Coronavirus HKU1	Not Detected	NA	NA	NA	NA	25.63	—	—	—	—	—	—	—	—	—	—
1104	51	NA	Coronavirus OC43	Not Detected	NA	NA	NA	NA	25.63	—	—	—	—	—	—	—	—	—	—
1105	51	NA	Coronavirus NL63	Not Detected	NA	NA	NA	NA	25.63	—	—	—	—	—	—	—	—	—	—
1106	51	NA	MERS-CoV	Not Detected	NA	NA	NA	NA	25.63	—	—	—	—	—	—	—	—	—	—
1107	51	Not Detected	SARS-CoV-2	Not Detected	SARS-CoV-2	Not Detected	Not Detected	NA	25.63	—	—	—	—	—	—	—	—	—	—
1108	51	NA	Human metapneumovirus	Not Detected	Human metapneumovirus	Not Detected	Not Detected	NA	25.63	—	—	—	—	—	—	—	—	—	—
1109	51	NA	Rhinovirus/Enterovirus	Not Detected	Rhinovirus/Enterovirus	Not Detected	Not Detected	NA	25.63	—	—	—	—	—	—	—	—	—	—
1110	51	Not Detected	Influenza A	Not Detected	Influenza A	Not Detected	Not Detected	NA	25.63	—	—	—	—	—	—	—	—	—	—
1111	51	NA	Influenza A subtype	NA	NA	NA	NA	NA	25.63	—	—	—	—	—	—	—	—	—	—
1112	51	Not Detected	Influenza B	Not Detected	Influenza B	Not Detected	Not Detected	NA	25.63	—	—	—	—	—	—	—	—	—	—
1113	51	NA	Parainfluenza (1-4)	Not Detected	Parainfluenza (1-4)	Not Detected	Not Detected	NA	25.63	—	—	—	—	—	—	—	—	—	—
1114	51	NA	Parainfluenza 1	Not Detected	Parainfluenza (1-4)	NA	NA	NA	25.63	—	—	—	—	—	—	—	—	—	—
1115	51	NA	Parainfluenza 2	Not Detected	Parainfluenza (1-4)	NA	NA	NA	25.63	—	—	—	—	—	—	—	—	—	—
1116	51	NA	Parainfluenza 3	Not Detected	Parainfluenza (1-4)	NA	NA	NA	25.63	—	—	—	—	—	—	—	—	—	—
1117	51	NA	Parainfluenza 4	Not Detected	Parainfluenza (1-4)	NA	NA	NA	25.63	—	—	—	—	—	—	—	—	—	—
1118	51	Not Detected	Respiratory syncytial virus	Not Detected	Respiratory syncytial virus	Not Detected	Not Detected	NA	25.63	—	—	—	—	—	—	—	—	—	—
1119	51	NA	Bordetella pertussis	Not Detected	NA	NA	NA	NA	25.63	—	—	—	—	—	—	—	—	—	—
1120	51	NA	Bordetella parapertussis	Not Detected	NA	NA	NA	NA	25.63	—	—	—	—	—	—	—	—	—	—
1121	51	NA	Chlamydophila pneumoniae	Not Detected	NA	NA	NA	NA	25.63	—	—	—	—	—	—	—	—	—	—
1122	51	NA	Mycoplasma pneumoniae	Not Detected	NA	NA	NA	NA	25.63	—	—	—	—	—	—	—	—	—	—
1123	52	NA	Human adenovirus (A-G)	Not Detected	Human adenovirus (B/C)	Not Detected	Not Detected	NA	25.64	—	—	—	—	—	—	—	—	—	—
1124	52	NA	Coronavirus 229E	Not Detected	NA	NA	NA	NA	25.64	—	—	—	—	—	—	—	—	—	—
1125	52	NA	Coronavirus HKU1	Not Detected	NA	NA	NA	NA	25.64	—	—	—	—	—	—	—	—	—	—
1126	52	NA	Coronavirus OC43	Not Detected	NA	NA	NA	NA	25.64	—	—	—	—	—	—	—	—	—	—
1127	52	NA	Coronavirus NL63	Not Detected	NA	NA	NA	NA	25.64	—	—	—	—	—	—	—	—	—	—
1128	52	NA	MERS-CoV	Not Detected	NA	NA	NA	NA	25.64	—	—	—	—	—	—	—	—	—	—
1129	52	Not Detected	SARS-CoV-2	Not Detected	SARS-CoV-2	Not Detected	Not Detected	NA	25.64	—	—	—	—	—	—	—	—	—	—
1130	52	NA	Human metapneumovirus	Not Detected	Human metapneumovirus	Not Detected	Not Detected	NA	25.64	—	—	—	—	—	—	—	—	—	—
1131	52	NA	Rhinovirus/Enterovirus	Not Detected	Rhinovirus/Enterovirus	Not Detected	Not Detected	NA	25.64	—	—	—	—	—	—	—	—	—	—
1132	52	Not Detected	Influenza A	Not Detected	Influenza A	Not Detected	Not Detected	NA	25.64	—	—	—	—	—	—	—	—	—	—
1133	52	NA	Influenza A subtype	NA	NA	NA	NA	NA	25.64	—	—	—	—	—	—	—	—	—	—
1134	52	Not Detected	Influenza B	Not Detected	Influenza B	Not Detected	Not Detected	NA	25.64	—	—	—	—	—	—	—	—	—	—
1135	52	NA	Parainfluenza (1-4)	Not Detected	Parainfluenza (1-4)	Not Detected	Not Detected	NA	25.64	—	—	—	—	—	—	—	—	—	—
1136	52	NA	Parainfluenza 1	Not Detected	Parainfluenza (1-4)	NA	NA	NA	25.64	—	—	—	—	—	—	—	—	—	—
1137	52	NA	Parainfluenza 2	Not Detected	Parainfluenza (1-4)	NA	NA	NA	25.64	—	—	—	—	—	—	—	—	—	—
1138	52	NA	Parainfluenza 3	Not Detected	Parainfluenza (1-4)	NA	NA	NA	25.64	—	—	—	—	—	—	—	—	—	—
1139	52	NA	Parainfluenza 4	Not Detected	Parainfluenza (1-4)	NA	NA	NA	25.64	—	—	—	—	—	—	—	—	—	—
1140	52	Not Detected	Respiratory syncytial virus	Not Detected	Respiratory syncytial virus	Not Detected	Not Detected	NA	25.64	—	—	—	—	—	—	—	—	—	—
1141	52	NA	Bordetella pertussis	Not Detected	NA	NA	NA	NA	25.64	—	—	—	—	—	—	—	—	—	—
1142	52	NA	Bordetella parapertussis	Not Detected	NA	NA	NA	NA	25.64	—	—	—	—	—	—	—	—	—	—
1143	52	NA	Chlamydophila pneumoniae	Not Detected	NA	NA	NA	NA	25.64	—	—	—	—	—	—	—	—	—	—
1144	52	NA	Mycoplasma pneumoniae	Not Detected	NA	NA	NA	NA	25.64	—	—	—	—	—	—	—	—	—	—
1145	53	NA	Human adenovirus (A-G)	Not Detected	Human adenovirus (B/C)	Not Detected	Not Detected	NA	25.27	—	—	—	—	—	—	—	—	—	—
1146	53	NA	Coronavirus 229E	Not Detected	NA	NA	NA	NA	25.27	—	—	—	—	—	—	—	—	—	—
1147	53	NA	Coronavirus HKU1	Detected	NA	NA	NA	NA	25.27	—	—	—	—	—	—	—	—	—	—
1148	53	NA	Coronavirus OC43	Not Detected	NA	NA	NA	NA	25.27	—	—	—	—	—	—	—	—	—	—
1149	53	NA	Coronavirus NL63	Not Detected	NA	NA	NA	NA	25.27	—	—	—	—	—	—	—	—	—	—
1150	53	NA	MERS-CoV	Not Detected	NA	NA	NA	NA	25.27	—	—	—	—	—	—	—	—	—	—
1151	53	Not Detected	SARS-CoV-2	Not Detected	SARS-CoV-2	Not Detected	Not Detected	NA	25.27	—	—	—	—	—	—	—	—	—	—
1152	53	NA	Human metapneumovirus	Not Detected	Human metapneumovirus	Not Detected	Not Detected	NA	25.27	—	—	—	—	—	—	—	—	—	—
1153	53	NA	Rhinovirus/Enterovirus	Not Detected	Rhinovirus/Enterovirus	Not Detected	Not Detected	NA	25.27	—	—	—	—	—	—	—	—	—	—
1154	53	Not Detected	Influenza A	Not Detected	Influenza A	Not Detected	Not Detected	NA	25.27	—	—	—	—	—	—	—	—	—	—
1155	53	NA	Influenza A subtype	NA	NA	NA	NA	NA	25.27	—	—	—	—	—	—	—	—	—	—
1156	53	Not Detected	Influenza B	Not Detected	Influenza B	Not Detected	Not Detected	NA	25.27	—	—	—	—	—	—	—	—	—	—
1157	53	NA	Parainfluenza (1-4)	Not Detected	Parainfluenza (1-4)	Not Detected	Not Detected	NA	25.27	—	—	—	—	—	—	—	—	—	—
1158	53	NA	Parainfluenza 1	Not Detected	Parainfluenza (1-4)	NA	NA	NA	25.27	—	—	—	—	—	—	—	—	—	—
1159	53	NA	Parainfluenza 2	Not Detected	Parainfluenza (1-4)	NA	NA	NA	25.27	—	—	—	—	—	—	—	—	—	—
1160	53	NA	Parainfluenza 3	Not Detected	Parainfluenza (1-4)	NA	NA	NA	25.27	—	—	—	—	—	—	—	—	—	—
1161	53	NA	Parainfluenza 4	Not Detected	Parainfluenza (1-4)	NA	NA	NA	25.27	—	—	—	—	—	—	—	—	—	—
1162	53	Not Detected	Respiratory syncytial virus	Not Detected	Respiratory syncytial virus	Not Detected	Not Detected	NA	25.27	—	—	—	—	—	—	—	—	—	—
1163	53	NA	Bordetella pertussis	Not Detected	NA	NA	NA	NA	25.27	—	—	—	—	—	—	—	—	—	—
1164	53	NA	Bordetella parapertussis	Not Detected	NA	NA	NA	NA	25.27	—	—	—	—	—	—	—	—	—	—
1165	53	NA	Chlamydophila pneumoniae	Not Detected	NA	NA	NA	NA	25.27	—	—	—	—	—	—	—	—	—	—
1166	53	NA	Mycoplasma pneumoniae	Not Detected	NA	NA	NA	NA	25.27	—	—	—	—	—	—	—	—	—	—
1167	54	NA	Human adenovirus (A-G)	Not Detected	Human adenovirus (B/C)	Not Detected	Not Detected	NA	25.5	—	—	—	—	—	—	—	—	—	—
1168	54	NA	Coronavirus 229E	Not Detected	NA	NA	NA	NA	25.5	—	—	—	—	—	—	—	—	—	—
1169	54	NA	Coronavirus HKU1	Not Detected	NA	NA	NA	NA	25.5	—	—	—	—	—	—	—	—	—	—
1170	54	NA	Coronavirus OC43	Not Detected	NA	NA	NA	NA	25.5	—	—	—	—	—	—	—	—	—	—
1171	54	NA	Coronavirus NL63	Not Detected	NA	NA	NA	NA	25.5	—	—	—	—	—	—	—	—	—	—
1172	54	NA	MERS-CoV	Not Detected	NA	NA	NA	NA	25.5	—	—	—	—	—	—	—	—	—	—
1173	54	Not Detected	SARS-CoV-2	Not Detected	SARS-CoV-2	Not Detected	Not Detected	NA	25.5	—	—	—	—	—	—	—	—	—	—
1174	54	NA	Human metapneumovirus	Not Detected	Human metapneumovirus	Not Detected	Not Detected	NA	25.5	—	—	—	—	—	—	—	—	—	—
1175	54	NA	Rhinovirus/Enterovirus	Not Detected	Rhinovirus/Enterovirus	Not Detected	Not Detected	NA	25.5	—	—	—	—	—	—	—	—	—	—
1176	54	Not Detected	Influenza A	Not Detected	Influenza A	Not Detected	Not Detected	NA	25.5	—	—	—	—	—	—	—	—	—	—
1177	54	NA	Influenza A subtype	NA	NA	NA	NA	NA	25.5	—	—	—	—	—	—	—	—	—	—
1178	54	Not Detected	Influenza B	Not Detected	Influenza B	Not Detected	Not Detected	NA	25.5	—	—	—	—	—	—	—	—	—	—
1179	54	NA	Parainfluenza (1-4)	Not Detected	Parainfluenza (1-4)	Not Detected	Not Detected	NA	25.5	—	—	—	—	—	—	—	—	—	—
1180	54	NA	Parainfluenza 1	Not Detected	Parainfluenza (1-4)	NA	NA	NA	25.5	—	—	—	—	—	—	—	—	—	—
1181	54	NA	Parainfluenza 2	Not Detected	Parainfluenza (1-4)	NA	NA	NA	25.5	—	—	—	—	—	—	—	—	—	—
1182	54	NA	Parainfluenza 3	Not Detected	Parainfluenza (1-4)	NA	NA	NA	25.5	—	—	—	—	—	—	—	—	—	—
1183	54	NA	Parainfluenza 4	Not Detected	Parainfluenza (1-4)	NA	NA	NA	25.5	—	—	—	—	—	—	—	—	—	—
1184	54	Not Detected	Respiratory syncytial virus	Not Detected	Respiratory syncytial virus	Not Detected	Not Detected	NA	25.5	—	—	—	—	—	—	—	—	—	—
1185	54	NA	Bordetella pertussis	Not Detected	NA	NA	NA	NA	25.5	—	—	—	—	—	—	—	—	—	—
1186	54	NA	Bordetella parapertussis	Not Detected	NA	NA	NA	NA	25.5	—	—	—	—	—	—	—	—	—	—
1187	54	NA	Chlamydophila pneumoniae	Not Detected	NA	NA	NA	NA	25.5	—	—	—	—	—	—	—	—	—	—
1188	54	NA	Mycoplasma pneumoniae	Not Detected	NA	NA	NA	NA	25.5	—	—	—	—	—	—	—	—	—	—
1189	55	NA	Human adenovirus (A-G)	Not Detected	Human adenovirus (B/C)	Not Detected	Not Detected	NA	25.54	—	—	—	—	—	—	—	—	—	—
1190	55	NA	Coronavirus 229E	Not Detected	NA	NA	NA	NA	25.54	—	—	—	—	—	—	—	—	—	—
1191	55	NA	Coronavirus HKU1	Not Detected	NA	NA	NA	NA	25.54	—	—	—	—	—	—	—	—	—	—
1192	55	NA	Coronavirus OC43	Not Detected	NA	NA	NA	NA	25.54	—	—	—	—	—	—	—	—	—	—
1193	55	NA	Coronavirus NL63	Not Detected	NA	NA	NA	NA	25.54	—	—	—	—	—	—	—	—	—	—
1194	55	NA	MERS-CoV	Not Detected	NA	NA	NA	NA	25.54	—	—	—	—	—	—	—	—	—	—
1195	55	Not Detected	SARS-CoV-2	Not Detected	SARS-CoV-2	Not Detected	Not Detected	NA	25.54	—	—	—	—	—	—	—	—	—	—
1196	55	NA	Human metapneumovirus	Not Detected	Human metapneumovirus	Not Detected	Not Detected	NA	25.54	—	—	—	—	—	—	—	—	—	—
1197	55	NA	Rhinovirus/Enterovirus	Not Detected	Rhinovirus/Enterovirus	Not Detected	Not Detected	NA	25.54	—	—	—	—	—	—	—	—	—	—
1198	55	Not Detected	Influenza A	Not Detected	Influenza A	Not Detected	Not Detected	NA	25.54	—	—	—	—	—	—	—	—	—	—
1199	55	NA	Influenza A subtype	NA	NA	NA	NA	NA	25.54	—	—	—	—	—	—	—	—	—	—
1200	55	Not Detected	Influenza B	Not Detected	Influenza B	Not Detected	Not Detected	NA	25.54	—	—	—	—	—	—	—	—	—	—
1201	55	NA	Parainfluenza (1-4)	Not Detected	Parainfluenza (1-4)	Not Detected	Not Detected	NA	25.54	—	—	—	—	—	—	—	—	—	—
1202	55	NA	Parainfluenza 1	Not Detected	Parainfluenza (1-4)	NA	NA	NA	25.54	—	—	—	—	—	—	—	—	—	—
1203	55	NA	Parainfluenza 2	Not Detected	Parainfluenza (1-4)	NA	NA	NA	25.54	—	—	—	—	—	—	—	—	—	—
1204	55	NA	Parainfluenza 3	Not Detected	Parainfluenza (1-4)	NA	NA	NA	25.54	—	—	—	—	—	—	—	—	—	—
1205	55	NA	Parainfluenza 4	Not Detected	Parainfluenza (1-4)	NA	NA	NA	25.54	—	—	—	—	—	—	—	—	—	—
1206	55	Not Detected	Respiratory syncytial virus	Not Detected	Respiratory syncytial virus	Not Detected	Not Detected	NA	25.54	—	—	—	—	—	—	—	—	—	—
1207	55	NA	Bordetella pertussis	Not Detected	NA	NA	NA	NA	25.54	—	—	—	—	—	—	—	—	—	—
1208	55	NA	Bordetella parapertussis	Not Detected	NA	NA	NA	NA	25.54	—	—	—	—	—	—	—	—	—	—
1209	55	NA	Chlamydophila pneumoniae	Not Detected	NA	NA	NA	NA	25.54	—	—	—	—	—	—	—	—	—	—
1210	55	NA	Mycoplasma pneumoniae	Not Detected	NA	NA	NA	NA	25.54	—	—	—	—	—	—	—	—	—	—
1211	56	NA	Human adenovirus (A-G)	Not Detected	Human adenovirus (B/C)	Not Detected	Not Detected	NA	25.45	—	—	—	—	—	—	—	—	—	—
1212	56	NA	Coronavirus 229E	Not Detected	NA	NA	NA	NA	25.45	—	—	—	—	—	—	—	—	—	—
1213	56	NA	Coronavirus HKU1	Not Detected	NA	NA	NA	NA	25.45	—	—	—	—	—	—	—	—	—	—
1214	56	NA	Coronavirus OC43	Not Detected	NA	NA	NA	NA	25.45	—	—	—	—	—	—	—	—	—	—
1215	56	NA	Coronavirus NL63	Not Detected	NA	NA	NA	NA	25.45	—	—	—	—	—	—	—	—	—	—
1216	56	NA	MERS-CoV	Not Detected	NA	NA	NA	NA	25.45	—	—	—	—	—	—	—	—	—	—
1217	56	Not Detected	SARS-CoV-2	Not Detected	SARS-CoV-2	Not Detected	Not Detected	NA	25.45	—	—	—	—	—	—	—	—	—	—
1218	56	NA	Human metapneumovirus	Not Detected	Human metapneumovirus	Not Detected	Not Detected	NA	25.45	—	—	—	—	—	—	—	—	—	—
1219	56	NA	Rhinovirus/Enterovirus	Not Detected	Rhinovirus/Enterovirus	Not Detected	Not Detected	NA	25.45	—	—	—	—	—	—	—	—	—	—
1220	56	Detected	Influenza A	Detected	Influenza A	Detected	32.84	NA	25.45	—	—	—	—	—	—	—	—	—	—
1221	56	NA	Influenza A subtype	H1-2009	NA	NA	NA	NA	25.45	—	—	—	—	—	—	—	—	—	—
1222	56	Not Detected	Influenza B	Not Detected	Influenza B	Not Detected	Not Detected	NA	25.45	—	—	—	—	—	—	—	—	—	—
1223	56	NA	Parainfluenza (1-4)	Not Detected	Parainfluenza (1-4)	Not Detected	Not Detected	NA	25.45	—	—	—	—	—	—	—	—	—	—
1224	56	NA	Parainfluenza 1	Not Detected	Parainfluenza (1-4)	NA	NA	NA	25.45	—	—	—	—	—	—	—	—	—	—
1225	56	NA	Parainfluenza 2	Not Detected	Parainfluenza (1-4)	NA	NA	NA	25.45	—	—	—	—	—	—	—	—	—	—
1226	56	NA	Parainfluenza 3	Not Detected	Parainfluenza (1-4)	NA	NA	NA	25.45	—	—	—	—	—	—	—	—	—	—
1227	56	NA	Parainfluenza 4	Not Detected	Parainfluenza (1-4)	NA	NA	NA	25.45	—	—	—	—	—	—	—	—	—	—
1228	56	Not Detected	Respiratory syncytial virus	Not Detected	Respiratory syncytial virus	Not Detected	Not Detected	NA	25.45	—	—	—	—	—	—	—	—	—	—
1229	56	NA	Bordetella pertussis	Not Detected	NA	NA	NA	NA	25.45	—	—	—	—	—	—	—	—	—	—
1230	56	NA	Bordetella parapertussis	Not Detected	NA	NA	NA	NA	25.45	—	—	—	—	—	—	—	—	—	—
1231	56	NA	Chlamydophila pneumoniae	Not Detected	NA	NA	NA	NA	25.45	—	—	—	—	—	—	—	—	—	—
1232	56	NA	Mycoplasma pneumoniae	Not Detected	NA	NA	NA	NA	25.45	—	—	—	—	—	—	—	—	—	—
1233	57	NA	Human adenovirus (A-G)	Not Detected	Human adenovirus (B/C)	Not Detected	Not Detected	NA	25.78	—	—	—	—	—	—	—	—	—	—
1234	57	NA	Coronavirus 229E	Not Detected	NA	NA	NA	NA	25.78	—	—	—	—	—	—	—	—	—	—
1235	57	NA	Coronavirus HKU1	Not Detected	NA	NA	NA	NA	25.78	—	—	—	—	—	—	—	—	—	—
1236	57	NA	Coronavirus OC43	Not Detected	NA	NA	NA	NA	25.78	—	—	—	—	—	—	—	—	—	—
1237	57	NA	Coronavirus NL63	Not Detected	NA	NA	NA	NA	25.78	—	—	—	—	—	—	—	—	—	—
1238	57	NA	MERS-CoV	Not Detected	NA	NA	NA	NA	25.78	—	—	—	—	—	—	—	—	—	—
1239	57	Not Detected	SARS-CoV-2	Not Detected	SARS-CoV-2	Not Detected	Not Detected	NA	25.78	—	—	—	—	—	—	—	—	—	—
1240	57	NA	Human metapneumovirus	Not Detected	Human metapneumovirus	Not Detected	Not Detected	NA	25.78	—	—	—	—	—	—	—	—	—	—
1241	57	NA	Rhinovirus/Enterovirus	Not Detected	Rhinovirus/Enterovirus	Not Detected	Not Detected	NA	25.78	—	—	—	—	—	—	—	—	—	—
1242	57	Detected	Influenza A	Detected	Influenza A	Detected	29.81	NA	25.78	—	—	—	—	—	—	—	—	—	—
1243	57	NA	Influenza A subtype	H1-2009	NA	NA	NA	NA	25.78	—	—	—	—	—	—	—	—	—	—
1244	57	Not Detected	Influenza B	Not Detected	Influenza B	Not Detected	Not Detected	NA	25.78	—	—	—	—	—	—	—	—	—	—
1245	57	NA	Parainfluenza (1-4)	Not Detected	Parainfluenza (1-4)	Not Detected	Not Detected	NA	25.78	—	—	—	—	—	—	—	—	—	—
1246	57	NA	Parainfluenza 1	Not Detected	Parainfluenza (1-4)	NA	NA	NA	25.78	—	—	—	—	—	—	—	—	—	—
1247	57	NA	Parainfluenza 2	Not Detected	Parainfluenza (1-4)	NA	NA	NA	25.78	—	—	—	—	—	—	—	—	—	—
1248	57	NA	Parainfluenza 3	Not Detected	Parainfluenza (1-4)	NA	NA	NA	25.78	—	—	—	—	—	—	—	—	—	—
1249	57	NA	Parainfluenza 4	Not Detected	Parainfluenza (1-4)	NA	NA	NA	25.78	—	—	—	—	—	—	—	—	—	—
1250	57	Not Detected	Respiratory syncytial virus	Not Detected	Respiratory syncytial virus	Not Detected	Not Detected	NA	25.78	—	—	—	—	—	—	—	—	—	—
1251	57	NA	Bordetella pertussis	Not Detected	NA	NA	NA	NA	25.78	—	—	—	—	—	—	—	—	—	—
1252	57	NA	Bordetella parapertussis	Not Detected	NA	NA	NA	NA	25.78	—	—	—	—	—	—	—	—	—	—
1253	57	NA	Chlamydophila pneumoniae	Not Detected	NA	NA	NA	NA	25.78	—	—	—	—	—	—	—	—	—	—
1254	57	NA	Mycoplasma pneumoniae	Not Detected	NA	NA	NA	NA	25.78	—	—	—	—	—	—	—	—	—	—
1255	58	NA	Human adenovirus (A-G)	Not Detected	Human adenovirus (B/C)	Not Detected	Not Detected	NA	25.63	—	—	—	—	—	—	—	—	—	—
1256	58	NA	Coronavirus 229E	Not Detected	NA	NA	NA	NA	25.63	—	—	—	—	—	—	—	—	—	—
1257	58	NA	Coronavirus HKU1	Not Detected	NA	NA	NA	NA	25.63	—	—	—	—	—	—	—	—	—	—
1258	58	NA	Coronavirus OC43	Not Detected	NA	NA	NA	NA	25.63	—	—	—	—	—	—	—	—	—	—
1259	58	NA	Coronavirus NL63	Not Detected	NA	NA	NA	NA	25.63	—	—	—	—	—	—	—	—	—	—
1260	58	NA	MERS-CoV	Not Detected	NA	NA	NA	NA	25.63	—	—	—	—	—	—	—	—	—	—
1261	58	Not Detected	SARS-CoV-2	Not Detected	SARS-CoV-2	Not Detected	Not Detected	NA	25.63	—	—	—	—	—	—	—	—	—	—
1262	58	NA	Human metapneumovirus	Not Detected	Human metapneumovirus	Not Detected	Not Detected	NA	25.63	—	—	—	—	—	—	—	—	—	—
1263	58	NA	Rhinovirus/Enterovirus	Not Detected	Rhinovirus/Enterovirus	Not Detected	Not Detected	NA	25.63	—	—	—	—	—	—	—	—	—	—
1264	58	Not Detected	Influenza A	Not Detected	Influenza A	Not Detected	Not Detected	NA	25.63	—	—	—	—	—	—	—	—	—	—
1265	58	NA	Influenza A subtype	NA	NA	NA	NA	NA	25.63	—	—	—	—	—	—	—	—	—	—
1266	58	Not Detected	Influenza B	Not Detected	Influenza B	Not Detected	Not Detected	NA	25.63	—	—	—	—	—	—	—	—	—	—
1267	58	NA	Parainfluenza (1-4)	Not Detected	Parainfluenza (1-4)	Not Detected	Not Detected	NA	25.63	—	—	—	—	—	—	—	—	—	—
1268	58	NA	Parainfluenza 1	Not Detected	Parainfluenza (1-4)	NA	NA	NA	25.63	—	—	—	—	—	—	—	—	—	—
1269	58	NA	Parainfluenza 2	Not Detected	Parainfluenza (1-4)	NA	NA	NA	25.63	—	—	—	—	—	—	—	—	—	—
1270	58	NA	Parainfluenza 3	Not Detected	Parainfluenza (1-4)	NA	NA	NA	25.63	—	—	—	—	—	—	—	—	—	—
1271	58	NA	Parainfluenza 4	Not Detected	Parainfluenza (1-4)	NA	NA	NA	25.63	—	—	—	—	—	—	—	—	—	—
1272	58	Not Detected	Respiratory syncytial virus	Not Detected	Respiratory syncytial virus	Not Detected	Not Detected	NA	25.63	—	—	—	—	—	—	—	—	—	—
1273	58	NA	Bordetella pertussis	Not Detected	NA	NA	NA	NA	25.63	—	—	—	—	—	—	—	—	—	—
1274	58	NA	Bordetella parapertussis	Not Detected	NA	NA	NA	NA	25.63	—	—	—	—	—	—	—	—	—	—
1275	58	NA	Chlamydophila pneumoniae	Not Detected	NA	NA	NA	NA	25.63	—	—	—	—	—	—	—	—	—	—
1276	58	NA	Mycoplasma pneumoniae	Not Detected	NA	NA	NA	NA	25.63	—	—	—	—	—	—	—	—	—	—
1277	59	NA	Human adenovirus (A-G)	Not Detected	Human adenovirus (B/C)	Not Detected	Not Detected	NA	25.58	—	—	—	—	—	—	—	—	—	—
1278	59	NA	Coronavirus 229E	Not Detected	NA	NA	NA	NA	25.58	—	—	—	—	—	—	—	—	—	—
1279	59	NA	Coronavirus HKU1	Not Detected	NA	NA	NA	NA	25.58	—	—	—	—	—	—	—	—	—	—
1280	59	NA	Coronavirus OC43	Not Detected	NA	NA	NA	NA	25.58	—	—	—	—	—	—	—	—	—	—
1281	59	NA	Coronavirus NL63	Not Detected	NA	NA	NA	NA	25.58	—	—	—	—	—	—	—	—	—	—
1282	59	NA	MERS-CoV	Not Detected	NA	NA	NA	NA	25.58	—	—	—	—	—	—	—	—	—	—
1283	59	Not Detected	SARS-CoV-2	Not Detected	SARS-CoV-2	Not Detected	Not Detected	NA	25.58	—	—	—	—	—	—	—	—	—	—
1284	59	NA	Human metapneumovirus	Not Detected	Human metapneumovirus	Not Detected	Not Detected	NA	25.58	—	—	—	—	—	—	—	—	—	—
1285	59	NA	Rhinovirus/Enterovirus	Not Detected	Rhinovirus/Enterovirus	Not Detected	Not Detected	NA	25.58	—	—	—	—	—	—	—	—	—	—
1286	59	Detected	Influenza A	Detected	Influenza A	Detected	25.77	NA	25.58	—	—	—	—	—	—	—	—	—	—
1287	59	NA	Influenza A subtype	H3	NA	NA	NA	NA	25.58	—	—	—	—	—	—	—	—	—	—
1288	59	Not Detected	Influenza B	Not Detected	Influenza B	Not Detected	Not Detected	NA	25.58	—	—	—	—	—	—	—	—	—	—
1289	59	NA	Parainfluenza (1-4)	Not Detected	Parainfluenza (1-4)	Not Detected	Not Detected	NA	25.58	—	—	—	—	—	—	—	—	—	—
1290	59	NA	Parainfluenza 1	Not Detected	Parainfluenza (1-4)	NA	NA	NA	25.58	—	—	—	—	—	—	—	—	—	—
1291	59	NA	Parainfluenza 2	Not Detected	Parainfluenza (1-4)	NA	NA	NA	25.58	—	—	—	—	—	—	—	—	—	—
1292	59	NA	Parainfluenza 3	Not Detected	Parainfluenza (1-4)	NA	NA	NA	25.58	—	—	—	—	—	—	—	—	—	—
1293	59	NA	Parainfluenza 4	Not Detected	Parainfluenza (1-4)	NA	NA	NA	25.58	—	—	—	—	—	—	—	—	—	—
1294	59	Not Detected	Respiratory syncytial virus	Not Detected	Respiratory syncytial virus	Not Detected	Not Detected	NA	25.58	—	—	—	—	—	—	—	—	—	—
1295	59	NA	Bordetella pertussis	Not Detected	NA	NA	NA	NA	25.58	—	—	—	—	—	—	—	—	—	—
1296	59	NA	Bordetella parapertussis	Not Detected	NA	NA	NA	NA	25.58	—	—	—	—	—	—	—	—	—	—
1297	59	NA	Chlamydophila pneumoniae	Not Detected	NA	NA	NA	NA	25.58	—	—	—	—	—	—	—	—	—	—
1298	59	NA	Mycoplasma pneumoniae	Not Detected	NA	NA	NA	NA	25.58	—	—	—	—	—	—	—	—	—	—
1299	60	NA	Human adenovirus (A-G)	Not Detected	Human adenovirus (B/C)	Not Detected	Not Detected	NA	25.5	—	—	—	—	—	—	—	—	—	—
1300	60	NA	Coronavirus 229E	Not Detected	NA	NA	NA	NA	25.5	—	—	—	—	—	—	—	—	—	—
1301	60	NA	Coronavirus HKU1	Not Detected	NA	NA	NA	NA	25.5	—	—	—	—	—	—	—	—	—	—
1302	60	NA	Coronavirus OC43	Not Detected	NA	NA	NA	NA	25.5	—	—	—	—	—	—	—	—	—	—
1303	60	NA	Coronavirus NL63	Not Detected	NA	NA	NA	NA	25.5	—	—	—	—	—	—	—	—	—	—
1304	60	NA	MERS-CoV	Not Detected	NA	NA	NA	NA	25.5	—	—	—	—	—	—	—	—	—	—
1305	60	Not Detected	SARS-CoV-2	Not Detected	SARS-CoV-2	Not Detected	Not Detected	NA	25.5	—	—	—	—	—	—	—	—	—	—
1306	60	NA	Human metapneumovirus	Not Detected	Human metapneumovirus	Not Detected	Not Detected	NA	25.5	—	—	—	—	—	—	—	—	—	—
1307	60	NA	Rhinovirus/Enterovirus	Not Detected	Rhinovirus/Enterovirus	Not Detected	Not Detected	NA	25.5	—	—	—	—	—	—	—	—	—	—
1308	60	Not Detected	Influenza A	Not Detected	Influenza A	Not Detected	Not Detected	NA	25.5	—	—	—	—	—	—	—	—	—	—
1309	60	NA	Influenza A subtype	NA	NA	NA	NA	NA	25.5	—	—	—	—	—	—	—	—	—	—
1310	60	Detected	Influenza B	Detected	Influenza B	Detected	23.7	NA	25.5	—	—	—	—	—	—	—	—	—	—
1311	60	NA	Parainfluenza (1-4)	Not Detected	Parainfluenza (1-4)	Not Detected	Not Detected	NA	25.5	—	—	—	—	—	—	—	—	—	—
1312	60	NA	Parainfluenza 1	Not Detected	Parainfluenza (1-4)	NA	NA	NA	25.5	—	—	—	—	—	—	—	—	—	—
1313	60	NA	Parainfluenza 2	Not Detected	Parainfluenza (1-4)	NA	NA	NA	25.5	—	—	—	—	—	—	—	—	—	—
1314	60	NA	Parainfluenza 3	Not Detected	Parainfluenza (1-4)	NA	NA	NA	25.5	—	—	—	—	—	—	—	—	—	—
1315	60	NA	Parainfluenza 4	Not Detected	Parainfluenza (1-4)	NA	NA	NA	25.5	—	—	—	—	—	—	—	—	—	—
1316	60	Not Detected	Respiratory syncytial virus	Not Detected	Respiratory syncytial virus	Not Detected	Not Detected	NA	25.5	—	—	—	—	—	—	—	—	—	—
1317	60	NA	Bordetella pertussis	Not Detected	NA	NA	NA	NA	25.5	—	—	—	—	—	—	—	—	—	—
1318	60	NA	Bordetella parapertussis	Not Detected	NA	NA	NA	NA	25.5	—	—	—	—	—	—	—	—	—	—
1319	60	NA	Chlamydophila pneumoniae	Not Detected	NA	NA	NA	NA	25.5	—	—	—	—	—	—	—	—	—	—
1320	60	NA	Mycoplasma pneumoniae	Not Detected	NA	NA	NA	NA	25.5	—	—	—	—	—	—	—	—	—	—
1321	61	NA	Human adenovirus (A-G)	Not Detected	Human adenovirus (B/C)	Not Detected	Not Detected	NA	25.11	—	—	—	—	—	—	—	—	—	—
1322	61	NA	Coronavirus 229E	Not Detected	NA	NA	NA	NA	25.11	—	—	—	—	—	—	—	—	—	—
1323	61	NA	Coronavirus HKU1	Not Detected	NA	NA	NA	NA	25.11	—	—	—	—	—	—	—	—	—	—
1324	61	NA	Coronavirus OC43	Not Detected	NA	NA	NA	NA	25.11	—	—	—	—	—	—	—	—	—	—
1325	61	NA	Coronavirus NL63	Not Detected	NA	NA	NA	NA	25.11	—	—	—	—	—	—	—	—	—	—
1326	61	NA	MERS-CoV	Not Detected	NA	NA	NA	NA	25.11	—	—	—	—	—	—	—	—	—	—
1327	61	Detected	SARS-CoV-2	Detected	SARS-CoV-2	Detected	18.71	NA	25.11	—	—	—	—	—	—	—	—	—	—
1328	61	NA	Human metapneumovirus	Not Detected	Human metapneumovirus	Not Detected	Not Detected	NA	25.11	—	—	—	—	—	—	—	—	—	—
1329	61	NA	Rhinovirus/Enterovirus	Not Detected	Rhinovirus/Enterovirus	Not Detected	Not Detected	NA	25.11	—	—	—	—	—	—	—	—	—	—
1330	61	Detected	Influenza A	Detected	Influenza A	Detected	23.84	NA	25.11	—	—	—	—	—	—	—	—	—	—
1331	61	NA	Influenza A subtype	H1-2009	NA	NA	NA	NA	25.11	—	—	—	—	—	—	—	—	—	—
1332	61	Not Detected	Influenza B	Not Detected	Influenza B	Not Detected	Not Detected	NA	25.11	—	—	—	—	—	—	—	—	—	—
1333	61	NA	Parainfluenza (1-4)	Not Detected	Parainfluenza (1-4)	Not Detected	Not Detected	NA	25.11	—	—	—	—	—	—	—	—	—	—
1334	61	NA	Parainfluenza 1	Not Detected	Parainfluenza (1-4)	NA	NA	NA	25.11	—	—	—	—	—	—	—	—	—	—
1335	61	NA	Parainfluenza 2	Not Detected	Parainfluenza (1-4)	NA	NA	NA	25.11	—	—	—	—	—	—	—	—	—	—
1336	61	NA	Parainfluenza 3	Not Detected	Parainfluenza (1-4)	NA	NA	NA	25.11	—	—	—	—	—	—	—	—	—	—
1337	61	NA	Parainfluenza 4	Not Detected	Parainfluenza (1-4)	NA	NA	NA	25.11	—	—	—	—	—	—	—	—	—	—
1338	61	Not Detected	Respiratory syncytial virus	Not Detected	Respiratory syncytial virus	Not Detected	Not Detected	NA	25.11	—	—	—	—	—	—	—	—	—	—
1339	61	NA	Bordetella pertussis	Not Detected	NA	NA	NA	NA	25.11	—	—	—	—	—	—	—	—	—	—
1340	61	NA	Bordetella parapertussis	Not Detected	NA	NA	NA	NA	25.11	—	—	—	—	—	—	—	—	—	—
1341	61	NA	Chlamydophila pneumoniae	Not Detected	NA	NA	NA	NA	25.11	—	—	—	—	—	—	—	—	—	—
1342	61	NA	Mycoplasma pneumoniae	Not Detected	NA	NA	NA	NA	25.11	—	—	—	—	—	—	—	—	—	—
1343	62	NA	Human adenovirus (A-G)	Not Detected	Human adenovirus (B/C)	Not Detected	Not Detected	NA	25.71	—	—	—	—	—	—	—	—	—	—
1344	62	NA	Coronavirus 229E	Not Detected	NA	NA	NA	NA	25.71	—	—	—	—	—	—	—	—	—	—
1345	62	NA	Coronavirus HKU1	Not Detected	NA	NA	NA	NA	25.71	—	—	—	—	—	—	—	—	—	—
1346	62	NA	Coronavirus OC43	Not Detected	NA	NA	NA	NA	25.71	—	—	—	—	—	—	—	—	—	—
1347	62	NA	Coronavirus NL63	Not Detected	NA	NA	NA	NA	25.71	—	—	—	—	—	—	—	—	—	—
1348	62	NA	MERS-CoV	Not Detected	NA	NA	NA	NA	25.71	—	—	—	—	—	—	—	—	—	—
1349	62	Not Detected	SARS-CoV-2	Not Detected	SARS-CoV-2	Not Detected	Not Detected	NA	25.71	—	—	—	—	—	—	—	—	—	—
1350	62	NA	Human metapneumovirus	Not Detected	Human metapneumovirus	Not Detected	Not Detected	NA	25.71	—	—	—	—	—	—	—	—	—	—
1351	62	NA	Rhinovirus/Enterovirus	Not Detected	Rhinovirus/Enterovirus	Not Detected	Not Detected	NA	25.71	—	—	—	—	—	—	—	—	—	—
1352	62	Not Detected	Influenza A	Not Detected	Influenza A	Not Detected	Not Detected	NA	25.71	—	—	—	—	—	—	—	—	—	—
1353	62	NA	Influenza A subtype	NA	NA	NA	NA	NA	25.71	—	—	—	—	—	—	—	—	—	—
1354	62	Not Detected	Influenza B	Not Detected	Influenza B	Not Detected	Not Detected	NA	25.71	—	—	—	—	—	—	—	—	—	—
1355	62	NA	Parainfluenza (1-4)	Not Detected	Parainfluenza (1-4)	Not Detected	Not Detected	NA	25.71	—	—	—	—	—	—	—	—	—	—
1356	62	NA	Parainfluenza 1	Not Detected	Parainfluenza (1-4)	NA	NA	NA	25.71	—	—	—	—	—	—	—	—	—	—
1357	62	NA	Parainfluenza 2	Not Detected	Parainfluenza (1-4)	NA	NA	NA	25.71	—	—	—	—	—	—	—	—	—	—
1358	62	NA	Parainfluenza 3	Not Detected	Parainfluenza (1-4)	NA	NA	NA	25.71	—	—	—	—	—	—	—	—	—	—
1359	62	NA	Parainfluenza 4	Not Detected	Parainfluenza (1-4)	NA	NA	NA	25.71	—	—	—	—	—	—	—	—	—	—
1360	62	Not Detected	Respiratory syncytial virus	Not Detected	Respiratory syncytial virus	Not Detected	Not Detected	NA	25.71	—	—	—	—	—	—	—	—	—	—
1361	62	NA	Bordetella pertussis	Not Detected	NA	NA	NA	NA	25.71	—	—	—	—	—	—	—	—	—	—
1362	62	NA	Bordetella parapertussis	Not Detected	NA	NA	NA	NA	25.71	—	—	—	—	—	—	—	—	—	—
1363	62	NA	Chlamydophila pneumoniae	Not Detected	NA	NA	NA	NA	25.71	—	—	—	—	—	—	—	—	—	—
1364	62	NA	Mycoplasma pneumoniae	Not Detected	NA	NA	NA	NA	25.71	—	—	—	—	—	—	—	—	—	—
1365	63	NA	Human adenovirus (A-G)	Not Detected	Human adenovirus (B/C)	Not Detected	Not Detected	NA	25.53	—	—	—	—	—	—	—	—	—	—
1366	63	NA	Coronavirus 229E	Not Detected	NA	NA	NA	NA	25.53	—	—	—	—	—	—	—	—	—	—
1367	63	NA	Coronavirus HKU1	Not Detected	NA	NA	NA	NA	25.53	—	—	—	—	—	—	—	—	—	—
1368	63	NA	Coronavirus OC43	Not Detected	NA	NA	NA	NA	25.53	—	—	—	—	—	—	—	—	—	—
1369	63	NA	Coronavirus NL63	Not Detected	NA	NA	NA	NA	25.53	—	—	—	—	—	—	—	—	—	—
1370	63	NA	MERS-CoV	Not Detected	NA	NA	NA	NA	25.53	—	—	—	—	—	—	—	—	—	—
1371	63	Not Detected	SARS-CoV-2	Not Detected	SARS-CoV-2	Not Detected	Not Detected	NA	25.53	—	—	—	—	—	—	—	—	—	—
1372	63	NA	Human metapneumovirus	Not Detected	Human metapneumovirus	Not Detected	Not Detected	NA	25.53	—	—	—	—	—	—	—	—	—	—
1373	63	NA	Rhinovirus/Enterovirus	Not Detected	Rhinovirus/Enterovirus	Not Detected	Not Detected	NA	25.53	—	—	—	—	—	—	—	—	—	—
1374	63	Not Detected	Influenza A	Not Detected	Influenza A	Not Detected	Not Detected	NA	25.53	—	—	—	—	—	—	—	—	—	—
1375	63	NA	Influenza A subtype	NA	NA	NA	NA	NA	25.53	—	—	—	—	—	—	—	—	—	—
1376	63	Not Detected	Influenza B	Not Detected	Influenza B	Not Detected	Not Detected	NA	25.53	—	—	—	—	—	—	—	—	—	—
1377	63	NA	Parainfluenza (1-4)	Not Detected	Parainfluenza (1-4)	Not Detected	Not Detected	NA	25.53	—	—	—	—	—	—	—	—	—	—
1378	63	NA	Parainfluenza 1	Not Detected	Parainfluenza (1-4)	NA	NA	NA	25.53	—	—	—	—	—	—	—	—	—	—
1379	63	NA	Parainfluenza 2	Not Detected	Parainfluenza (1-4)	NA	NA	NA	25.53	—	—	—	—	—	—	—	—	—	—
1380	63	NA	Parainfluenza 3	Not Detected	Parainfluenza (1-4)	NA	NA	NA	25.53	—	—	—	—	—	—	—	—	—	—
1381	63	NA	Parainfluenza 4	Not Detected	Parainfluenza (1-4)	NA	NA	NA	25.53	—	—	—	—	—	—	—	—	—	—
1382	63	Not Detected	Respiratory syncytial virus	Not Detected	Respiratory syncytial virus	Not Detected	Not Detected	NA	25.53	—	—	—	—	—	—	—	—	—	—
1383	63	NA	Bordetella pertussis	Not Detected	NA	NA	NA	NA	25.53	—	—	—	—	—	—	—	—	—	—
1384	63	NA	Bordetella parapertussis	Not Detected	NA	NA	NA	NA	25.53	—	—	—	—	—	—	—	—	—	—
1385	63	NA	Chlamydophila pneumoniae	Not Detected	NA	NA	NA	NA	25.53	—	—	—	—	—	—	—	—	—	—
1386	63	NA	Mycoplasma pneumoniae	Not Detected	NA	NA	NA	NA	25.53	—	—	—	—	—	—	—	—	—	—
1387	64	NA	Human adenovirus (A-G)	Not Detected	Human adenovirus (B/C)	Not Detected	Not Detected	NA	25.54	—	—	—	—	—	—	—	—	—	—
1388	64	NA	Coronavirus 229E	Not Detected	NA	NA	NA	NA	25.54	—	—	—	—	—	—	—	—	—	—
1389	64	NA	Coronavirus HKU1	Not Detected	NA	NA	NA	NA	25.54	—	—	—	—	—	—	—	—	—	—
1390	64	NA	Coronavirus OC43	Not Detected	NA	NA	NA	NA	25.54	—	—	—	—	—	—	—	—	—	—
1391	64	NA	Coronavirus NL63	Not Detected	NA	NA	NA	NA	25.54	—	—	—	—	—	—	—	—	—	—
1392	64	NA	MERS-CoV	Not Detected	NA	NA	NA	NA	25.54	—	—	—	—	—	—	—	—	—	—
1393	64	Not Detected	SARS-CoV-2	Not Detected	SARS-CoV-2	Not Detected	Not Detected	NA	25.54	—	—	—	—	—	—	—	—	—	—
1394	64	NA	Human metapneumovirus	Not Detected	Human metapneumovirus	Not Detected	Not Detected	NA	25.54	—	—	—	—	—	—	—	—	—	—
1395	64	NA	Rhinovirus/Enterovirus	Detected	Rhinovirus/Enterovirus	Detected	26.46	NA	25.54	—	—	—	—	—	—	—	—	—	—
1396	64	Not Detected	Influenza A	Not Detected	Influenza A	Not Detected	Not Detected	NA	25.54	—	—	—	—	—	—	—	—	—	—
1397	64	NA	Influenza A subtype	NA	NA	NA	NA	NA	25.54	—	—	—	—	—	—	—	—	—	—
1398	64	Not Detected	Influenza B	Not Detected	Influenza B	Not Detected	Not Detected	NA	25.54	—	—	—	—	—	—	—	—	—	—
1399	64	NA	Parainfluenza (1-4)	Not Detected	Parainfluenza (1-4)	Not Detected	Not Detected	NA	25.54	—	—	—	—	—	—	—	—	—	—
1400	64	NA	Parainfluenza 1	Not Detected	Parainfluenza (1-4)	NA	NA	NA	25.54	—	—	—	—	—	—	—	—	—	—
1401	64	NA	Parainfluenza 2	Not Detected	Parainfluenza (1-4)	NA	NA	NA	25.54	—	—	—	—	—	—	—	—	—	—
1402	64	NA	Parainfluenza 3	Not Detected	Parainfluenza (1-4)	NA	NA	NA	25.54	—	—	—	—	—	—	—	—	—	—
1403	64	NA	Parainfluenza 4	Not Detected	Parainfluenza (1-4)	NA	NA	NA	25.54	—	—	—	—	—	—	—	—	—	—
1404	64	Not Detected	Respiratory syncytial virus	Not Detected	Respiratory syncytial virus	Not Detected	Not Detected	NA	25.54	—	—	—	—	—	—	—	—	—	—
1405	64	NA	Bordetella pertussis	Not Detected	NA	NA	NA	NA	25.54	—	—	—	—	—	—	—	—	—	—
1406	64	NA	Bordetella parapertussis	Not Detected	NA	NA	NA	NA	25.54	—	—	—	—	—	—	—	—	—	—
1407	64	NA	Chlamydophila pneumoniae	Not Detected	NA	NA	NA	NA	25.54	—	—	—	—	—	—	—	—	—	—
1408	64	NA	Mycoplasma pneumoniae	Not Detected	NA	NA	NA	NA	25.54	—	—	—	—	—	—	—	—	—	—
1409	65	NA	Human adenovirus (A-G)	Not Detected	Human adenovirus (B/C)	Not Detected	Not Detected	NA	25.71	—	—	—	—	—	—	—	—	—	—
1410	65	NA	Coronavirus 229E	Not Detected	NA	NA	NA	NA	25.71	—	—	—	—	—	—	—	—	—	—
1411	65	NA	Coronavirus HKU1	Not Detected	NA	NA	NA	NA	25.71	—	—	—	—	—	—	—	—	—	—
1412	65	NA	Coronavirus OC43	Not Detected	NA	NA	NA	NA	25.71	—	—	—	—	—	—	—	—	—	—
1413	65	NA	Coronavirus NL63	Not Detected	NA	NA	NA	NA	25.71	—	—	—	—	—	—	—	—	—	—
1414	65	NA	MERS-CoV	Not Detected	NA	NA	NA	NA	25.71	—	—	—	—	—	—	—	—	—	—
1415	65	Not Detected	SARS-CoV-2	Not Detected	SARS-CoV-2	Not Detected	Not Detected	NA	25.71	—	—	—	—	—	—	—	—	—	—
1416	65	NA	Human metapneumovirus	Not Detected	Human metapneumovirus	Not Detected	Not Detected	NA	25.71	—	—	—	—	—	—	—	—	—	—
1417	65	NA	Rhinovirus/Enterovirus	Not Detected	Rhinovirus/Enterovirus	Not Detected	Not Detected	NA	25.71	—	—	—	—	—	—	—	—	—	—
1418	65	Not Detected	Influenza A	Not Detected	Influenza A	Not Detected	Not Detected	NA	25.71	—	—	—	—	—	—	—	—	—	—
1419	65	NA	Influenza A subtype	NA	NA	NA	NA	NA	25.71	—	—	—	—	—	—	—	—	—	—
1420	65	Not Detected	Influenza B	Not Detected	Influenza B	Not Detected	Not Detected	NA	25.71	—	—	—	—	—	—	—	—	—	—
1421	65	NA	Parainfluenza (1-4)	Not Detected	Parainfluenza (1-4)	Not Detected	Not Detected	NA	25.71	—	—	—	—	—	—	—	—	—	—
1422	65	NA	Parainfluenza 1	Not Detected	Parainfluenza (1-4)	NA	NA	NA	25.71	—	—	—	—	—	—	—	—	—	—
1423	65	NA	Parainfluenza 2	Not Detected	Parainfluenza (1-4)	NA	NA	NA	25.71	—	—	—	—	—	—	—	—	—	—
1424	65	NA	Parainfluenza 3	Not Detected	Parainfluenza (1-4)	NA	NA	NA	25.71	—	—	—	—	—	—	—	—	—	—
1425	65	NA	Parainfluenza 4	Not Detected	Parainfluenza (1-4)	NA	NA	NA	25.71	—	—	—	—	—	—	—	—	—	—
1426	65	Not Detected	Respiratory syncytial virus	Not Detected	Respiratory syncytial virus	Not Detected	Not Detected	NA	25.71	—	—	—	—	—	—	—	—	—	—
1427	65	NA	Bordetella pertussis	Not Detected	NA	NA	NA	NA	25.71	—	—	—	—	—	—	—	—	—	—
1428	65	NA	Bordetella parapertussis	Not Detected	NA	NA	NA	NA	25.71	—	—	—	—	—	—	—	—	—	—
1429	65	NA	Chlamydophila pneumoniae	Not Detected	NA	NA	NA	NA	25.71	—	—	—	—	—	—	—	—	—	—
1430	65	NA	Mycoplasma pneumoniae	Not Detected	NA	NA	NA	NA	25.71	—	—	—	—	—	—	—	—	—	—
1431	66	NA	Human adenovirus (A-G)	Not Detected	Human adenovirus (B/C)	Not Detected	Not Detected	NA	25.68	—	—	—	—	—	—	—	—	—	—
1432	66	NA	Coronavirus 229E	Not Detected	NA	NA	NA	NA	25.68	—	—	—	—	—	—	—	—	—	—
1433	66	NA	Coronavirus HKU1	Not Detected	NA	NA	NA	NA	25.68	—	—	—	—	—	—	—	—	—	—
1434	66	NA	Coronavirus OC43	Not Detected	NA	NA	NA	NA	25.68	—	—	—	—	—	—	—	—	—	—
1435	66	NA	Coronavirus NL63	Not Detected	NA	NA	NA	NA	25.68	—	—	—	—	—	—	—	—	—	—
1436	66	NA	MERS-CoV	Not Detected	NA	NA	NA	NA	25.68	—	—	—	—	—	—	—	—	—	—
1437	66	Not Detected	SARS-CoV-2	Not Detected	SARS-CoV-2	Not Detected	Not Detected	NA	25.68	—	—	—	—	—	—	—	—	—	—
1438	66	NA	Human metapneumovirus	Not Detected	Human metapneumovirus	Not Detected	Not Detected	NA	25.68	—	—	—	—	—	—	—	—	—	—
1439	66	NA	Rhinovirus/Enterovirus	Not Detected	Rhinovirus/Enterovirus	Not Detected	Not Detected	NA	25.68	—	—	—	—	—	—	—	—	—	—
1440	66	Not Detected	Influenza A	Not Detected	Influenza A	Not Detected	Not Detected	NA	25.68	—	—	—	—	—	—	—	—	—	—
1441	66	NA	Influenza A subtype	NA	NA	NA	NA	NA	25.68	—	—	—	—	—	—	—	—	—	—
1442	66	Not Detected	Influenza B	Not Detected	Influenza B	Not Detected	Not Detected	NA	25.68	—	—	—	—	—	—	—	—	—	—
1443	66	NA	Parainfluenza (1-4)	Not Detected	Parainfluenza (1-4)	Not Detected	Not Detected	NA	25.68	—	—	—	—	—	—	—	—	—	—
1444	66	NA	Parainfluenza 1	Not Detected	Parainfluenza (1-4)	NA	NA	NA	25.68	—	—	—	—	—	—	—	—	—	—
1445	66	NA	Parainfluenza 2	Not Detected	Parainfluenza (1-4)	NA	NA	NA	25.68	—	—	—	—	—	—	—	—	—	—
1446	66	NA	Parainfluenza 3	Not Detected	Parainfluenza (1-4)	NA	NA	NA	25.68	—	—	—	—	—	—	—	—	—	—
1447	66	NA	Parainfluenza 4	Not Detected	Parainfluenza (1-4)	NA	NA	NA	25.68	—	—	—	—	—	—	—	—	—	—
1448	66	Not Detected	Respiratory syncytial virus	Not Detected	Respiratory syncytial virus	Not Detected	Not Detected	NA	25.68	—	—	—	—	—	—	—	—	—	—
1449	66	NA	Bordetella pertussis	Not Detected	NA	NA	NA	NA	25.68	—	—	—	—	—	—	—	—	—	—
1450	66	NA	Bordetella parapertussis	Not Detected	NA	NA	NA	NA	25.68	—	—	—	—	—	—	—	—	—	—
1451	66	NA	Chlamydophila pneumoniae	Not Detected	NA	NA	NA	NA	25.68	—	—	—	—	—	—	—	—	—	—
1452	66	NA	Mycoplasma pneumoniae	Not Detected	NA	NA	NA	NA	25.68	—	—	—	—	—	—	—	—	—	—
1453	67	NA	Human adenovirus (A-G)	Not Detected	Human adenovirus (B/C)	Not Detected	Not Detected	NA	24.98	—	—	—	—	—	—	—	—	—	—
1454	67	NA	Coronavirus 229E	Not Detected	NA	NA	NA	NA	24.98	—	—	—	—	—	—	—	—	—	—
1455	67	NA	Coronavirus HKU1	Not Detected	NA	NA	NA	NA	24.98	—	—	—	—	—	—	—	—	—	—
1456	67	NA	Coronavirus OC43	Not Detected	NA	NA	NA	NA	24.98	—	—	—	—	—	—	—	—	—	—
1457	67	NA	Coronavirus NL63	Not Detected	NA	NA	NA	NA	24.98	—	—	—	—	—	—	—	—	—	—
1458	67	NA	MERS-CoV	Not Detected	NA	NA	NA	NA	24.98	—	—	—	—	—	—	—	—	—	—
1459	67	Not Detected	SARS-CoV-2	Not Detected	SARS-CoV-2	Not Detected	Not Detected	NA	24.98	—	—	—	—	—	—	—	—	—	—
1460	67	NA	Human metapneumovirus	Not Detected	Human metapneumovirus	Not Detected	Not Detected	NA	24.98	—	—	—	—	—	—	—	—	—	—
1461	67	NA	Rhinovirus/Enterovirus	Not Detected	Rhinovirus/Enterovirus	Not Detected	Not Detected	NA	24.98	—	—	—	—	—	—	—	—	—	—
1462	67	Detected	Influenza A	Detected	Influenza A	Detected	20.83	NA	24.98	—	—	—	—	—	—	—	—	—	—
1463	67	NA	Influenza A subtype	H1-2009	NA	NA	NA	NA	24.98	—	—	—	—	—	—	—	—	—	—
1464	67	Not Detected	Influenza B	Not Detected	Influenza B	Not Detected	Not Detected	NA	24.98	—	—	—	—	—	—	—	—	—	—
1465	67	NA	Parainfluenza (1-4)	Not Detected	Parainfluenza (1-4)	Not Detected	Not Detected	NA	24.98	—	—	—	—	—	—	—	—	—	—
1466	67	NA	Parainfluenza 1	Not Detected	Parainfluenza (1-4)	NA	NA	NA	24.98	—	—	—	—	—	—	—	—	—	—
1467	67	NA	Parainfluenza 2	Not Detected	Parainfluenza (1-4)	NA	NA	NA	24.98	—	—	—	—	—	—	—	—	—	—
1468	67	NA	Parainfluenza 3	Not Detected	Parainfluenza (1-4)	NA	NA	NA	24.98	—	—	—	—	—	—	—	—	—	—
1469	67	NA	Parainfluenza 4	Not Detected	Parainfluenza (1-4)	NA	NA	NA	24.98	—	—	—	—	—	—	—	—	—	—
1470	67	Not Detected	Respiratory syncytial virus	Not Detected	Respiratory syncytial virus	Not Detected	Not Detected	NA	24.98	—	—	—	—	—	—	—	—	—	—
1471	67	NA	Bordetella pertussis	Not Detected	NA	NA	NA	NA	24.98	—	—	—	—	—	—	—	—	—	—
1472	67	NA	Bordetella parapertussis	Not Detected	NA	NA	NA	NA	24.98	—	—	—	—	—	—	—	—	—	—
1473	67	NA	Chlamydophila pneumoniae	Not Detected	NA	NA	NA	NA	24.98	—	—	—	—	—	—	—	—	—	—
1474	67	NA	Mycoplasma pneumoniae	Not Detected	NA	NA	NA	NA	24.98	—	—	—	—	—	—	—	—	—	—
1475	68	NA	Human adenovirus (A-G)	Not Detected	Human adenovirus (B/C)	Not Detected	Not Detected	NA	25.8	—	—	—	—	—	—	—	—	—	—
1476	68	NA	Coronavirus 229E	Not Detected	NA	NA	NA	NA	25.8	—	—	—	—	—	—	—	—	—	—
1477	68	NA	Coronavirus HKU1	Not Detected	NA	NA	NA	NA	25.8	—	—	—	—	—	—	—	—	—	—
1478	68	NA	Coronavirus OC43	Not Detected	NA	NA	NA	NA	25.8	—	—	—	—	—	—	—	—	—	—
1479	68	NA	Coronavirus NL63	Not Detected	NA	NA	NA	NA	25.8	—	—	—	—	—	—	—	—	—	—
1480	68	NA	MERS-CoV	Not Detected	NA	NA	NA	NA	25.8	—	—	—	—	—	—	—	—	—	—
1481	68	Not Detected	SARS-CoV-2	Not Detected	SARS-CoV-2	Not Detected	Not Detected	NA	25.8	—	—	—	—	—	—	—	—	—	—
1482	68	NA	Human metapneumovirus	Not Detected	Human metapneumovirus	Not Detected	Not Detected	NA	25.8	—	—	—	—	—	—	—	—	—	—
1483	68	NA	Rhinovirus/Enterovirus	Not Detected	Rhinovirus/Enterovirus	Not Detected	Not Detected	NA	25.8	—	—	—	—	—	—	—	—	—	—
1484	68	Detected	Influenza A	Detected	Influenza A	Detected	27.37	NA	25.8	—	—	—	—	—	—	—	—	—	—
1485	68	NA	Influenza A subtype	H1-2009	NA	NA	NA	NA	25.8	—	—	—	—	—	—	—	—	—	—
1486	68	Not Detected	Influenza B	Not Detected	Influenza B	Not Detected	Not Detected	NA	25.8	—	—	—	—	—	—	—	—	—	—
1487	68	NA	Parainfluenza (1-4)	Not Detected	Parainfluenza (1-4)	Not Detected	Not Detected	NA	25.8	—	—	—	—	—	—	—	—	—	—
1488	68	NA	Parainfluenza 1	Not Detected	Parainfluenza (1-4)	NA	NA	NA	25.8	—	—	—	—	—	—	—	—	—	—
1489	68	NA	Parainfluenza 2	Not Detected	Parainfluenza (1-4)	NA	NA	NA	25.8	—	—	—	—	—	—	—	—	—	—
1490	68	NA	Parainfluenza 3	Not Detected	Parainfluenza (1-4)	NA	NA	NA	25.8	—	—	—	—	—	—	—	—	—	—
1491	68	NA	Parainfluenza 4	Not Detected	Parainfluenza (1-4)	NA	NA	NA	25.8	—	—	—	—	—	—	—	—	—	—
1492	68	Not Detected	Respiratory syncytial virus	Not Detected	Respiratory syncytial virus	Not Detected	Not Detected	NA	25.8	—	—	—	—	—	—	—	—	—	—
1493	68	NA	Bordetella pertussis	Not Detected	NA	NA	NA	NA	25.8	—	—	—	—	—	—	—	—	—	—
1494	68	NA	Bordetella parapertussis	Not Detected	NA	NA	NA	NA	25.8	—	—	—	—	—	—	—	—	—	—
1495	68	NA	Chlamydophila pneumoniae	Not Detected	NA	NA	NA	NA	25.8	—	—	—	—	—	—	—	—	—	—
1496	68	NA	Mycoplasma pneumoniae	Not Detected	NA	NA	NA	NA	25.8	—	—	—	—	—	—	—	—	—	—
1497	69	NA	Human adenovirus (A-G)	Not Detected	Human adenovirus (B/C)	Not Detected	Not Detected	NA	25.55	—	—	—	—	—	—	—	—	—	—
1498	69	NA	Coronavirus 229E	Not Detected	NA	NA	NA	NA	25.55	—	—	—	—	—	—	—	—	—	—
1499	69	NA	Coronavirus HKU1	Not Detected	NA	NA	NA	NA	25.55	—	—	—	—	—	—	—	—	—	—
1500	69	NA	Coronavirus OC43	Not Detected	NA	NA	NA	NA	25.55	—	—	—	—	—	—	—	—	—	—
1501	69	NA	Coronavirus NL63	Not Detected	NA	NA	NA	NA	25.55	—	—	—	—	—	—	—	—	—	—
1502	69	NA	MERS-CoV	Not Detected	NA	NA	NA	NA	25.55	—	—	—	—	—	—	—	—	—	—
1503	69	Not Detected	SARS-CoV-2	Not Detected	SARS-CoV-2	Not Detected	Not Detected	NA	25.55	—	—	—	—	—	—	—	—	—	—
1504	69	NA	Human metapneumovirus	Not Detected	Human metapneumovirus	Not Detected	Not Detected	NA	25.55	—	—	—	—	—	—	—	—	—	—
1505	69	NA	Rhinovirus/Enterovirus	Not Detected	Rhinovirus/Enterovirus	Not Detected	Not Detected	NA	25.55	—	—	—	—	—	—	—	—	—	—
1506	69	Not Detected	Influenza A	Not Detected	Influenza A	Not Detected	Not Detected	NA	25.55	—	—	—	—	—	—	—	—	—	—
1507	69	NA	Influenza A subtype	NA	NA	NA	NA	NA	25.55	—	—	—	—	—	—	—	—	—	—
1508	69	Not Detected	Influenza B	Not Detected	Influenza B	Not Detected	Not Detected	NA	25.55	—	—	—	—	—	—	—	—	—	—
1509	69	NA	Parainfluenza (1-4)	Not Detected	Parainfluenza (1-4)	Not Detected	Not Detected	NA	25.55	—	—	—	—	—	—	—	—	—	—
1510	69	NA	Parainfluenza 1	Not Detected	Parainfluenza (1-4)	NA	NA	NA	25.55	—	—	—	—	—	—	—	—	—	—
1511	69	NA	Parainfluenza 2	Not Detected	Parainfluenza (1-4)	NA	NA	NA	25.55	—	—	—	—	—	—	—	—	—	—
1512	69	NA	Parainfluenza 3	Not Detected	Parainfluenza (1-4)	NA	NA	NA	25.55	—	—	—	—	—	—	—	—	—	—
1513	69	NA	Parainfluenza 4	Not Detected	Parainfluenza (1-4)	NA	NA	NA	25.55	—	—	—	—	—	—	—	—	—	—
1514	69	Not Detected	Respiratory syncytial virus	Not Detected	Respiratory syncytial virus	Not Detected	Not Detected	NA	25.55	—	—	—	—	—	—	—	—	—	—
1515	69	NA	Bordetella pertussis	Not Detected	NA	NA	NA	NA	25.55	—	—	—	—	—	—	—	—	—	—
1516	69	NA	Bordetella parapertussis	Not Detected	NA	NA	NA	NA	25.55	—	—	—	—	—	—	—	—	—	—
1517	69	NA	Chlamydophila pneumoniae	Not Detected	NA	NA	NA	NA	25.55	—	—	—	—	—	—	—	—	—	—
1518	69	NA	Mycoplasma pneumoniae	Not Detected	NA	NA	NA	NA	25.55	—	—	—	—	—	—	—	—	—	—
1519	70	NA	Human adenovirus (A-G)	Not Detected	Human adenovirus (B/C)	Not Detected	Not Detected	NA	25.24	—	—	—	—	—	—	—	—	—	—
1520	70	NA	Coronavirus 229E	Not Detected	NA	NA	NA	NA	25.24	—	—	—	—	—	—	—	—	—	—
1521	70	NA	Coronavirus HKU1	Not Detected	NA	NA	NA	NA	25.24	—	—	—	—	—	—	—	—	—	—
1522	70	NA	Coronavirus OC43	Not Detected	NA	NA	NA	NA	25.24	—	—	—	—	—	—	—	—	—	—
1523	70	NA	Coronavirus NL63	Not Detected	NA	NA	NA	NA	25.24	—	—	—	—	—	—	—	—	—	—
1524	70	NA	MERS-CoV	Not Detected	NA	NA	NA	NA	25.24	—	—	—	—	—	—	—	—	—	—
1525	70	Not Detected	SARS-CoV-2	Not Detected	SARS-CoV-2	Not Detected	Not Detected	NA	25.24	—	—	—	—	—	—	—	—	—	—
1526	70	NA	Human metapneumovirus	Not Detected	Human metapneumovirus	Not Detected	Not Detected	NA	25.24	—	—	—	—	—	—	—	—	—	—
1527	70	NA	Rhinovirus/Enterovirus	Not Detected	Rhinovirus/Enterovirus	Not Detected	Not Detected	NA	25.24	—	—	—	—	—	—	—	—	—	—
1528	70	Not Detected	Influenza A	Not Detected	Influenza A	Not Detected	Not Detected	NA	25.24	—	—	—	—	—	—	—	—	—	—
1529	70	NA	Influenza A subtype	NA	NA	NA	NA	NA	25.24	—	—	—	—	—	—	—	—	—	—
1530	70	Detected	Influenza B	Detected	Influenza B	Detected	21.93	NA	25.24	—	—	—	—	—	—	—	—	—	—
1531	70	NA	Parainfluenza (1-4)	Not Detected	Parainfluenza (1-4)	Not Detected	Not Detected	NA	25.24	—	—	—	—	—	—	—	—	—	—
1532	70	NA	Parainfluenza 1	Not Detected	Parainfluenza (1-4)	NA	NA	NA	25.24	—	—	—	—	—	—	—	—	—	—
1533	70	NA	Parainfluenza 2	Not Detected	Parainfluenza (1-4)	NA	NA	NA	25.24	—	—	—	—	—	—	—	—	—	—
1534	70	NA	Parainfluenza 3	Not Detected	Parainfluenza (1-4)	NA	NA	NA	25.24	—	—	—	—	—	—	—	—	—	—
1535	70	NA	Parainfluenza 4	Not Detected	Parainfluenza (1-4)	NA	NA	NA	25.24	—	—	—	—	—	—	—	—	—	—
1536	70	Not Detected	Respiratory syncytial virus	Not Detected	Respiratory syncytial virus	Not Detected	Not Detected	NA	25.24	—	—	—	—	—	—	—	—	—	—
1537	70	NA	Bordetella pertussis	Not Detected	NA	NA	NA	NA	25.24	—	—	—	—	—	—	—	—	—	—
1538	70	NA	Bordetella parapertussis	Not Detected	NA	NA	NA	NA	25.24	—	—	—	—	—	—	—	—	—	—
1539	70	NA	Chlamydophila pneumoniae	Not Detected	NA	NA	NA	NA	25.24	—	—	—	—	—	—	—	—	—	—
1540	70	NA	Mycoplasma pneumoniae	Not Detected	NA	NA	NA	NA	25.24	—	—	—	—	—	—	—	—	—	—
1541	71	NA	Human adenovirus (A-G)	Not Detected	Human adenovirus (B/C)	Not Detected	Not Detected	NA	25.54	—	—	—	—	—	—	—	—	—	—
1542	71	NA	Coronavirus 229E	Not Detected	NA	NA	NA	NA	25.54	—	—	—	—	—	—	—	—	—	—
1543	71	NA	Coronavirus HKU1	Not Detected	NA	NA	NA	NA	25.54	—	—	—	—	—	—	—	—	—	—
1544	71	NA	Coronavirus OC43	Not Detected	NA	NA	NA	NA	25.54	—	—	—	—	—	—	—	—	—	—
1545	71	NA	Coronavirus NL63	Not Detected	NA	NA	NA	NA	25.54	—	—	—	—	—	—	—	—	—	—
1546	71	NA	MERS-CoV	Not Detected	NA	NA	NA	NA	25.54	—	—	—	—	—	—	—	—	—	—
1547	71	Not Detected	SARS-CoV-2	Not Detected	SARS-CoV-2	Not Detected	Not Detected	NA	25.54	—	—	—	—	—	—	—	—	—	—
1548	71	NA	Human metapneumovirus	Not Detected	Human metapneumovirus	Not Detected	Not Detected	NA	25.54	—	—	—	—	—	—	—	—	—	—
1549	71	NA	Rhinovirus/Enterovirus	Not Detected	Rhinovirus/Enterovirus	Not Detected	Not Detected	NA	25.54	—	—	—	—	—	—	—	—	—	—
1550	71	Not Detected	Influenza A	Not Detected	Influenza A	Not Detected	Not Detected	NA	25.54	—	—	—	—	—	—	—	—	—	—
1551	71	NA	Influenza A subtype	NA	NA	NA	NA	NA	25.54	—	—	—	—	—	—	—	—	—	—
1552	71	Not Detected	Influenza B	Not Detected	Influenza B	Not Detected	Not Detected	NA	25.54	—	—	—	—	—	—	—	—	—	—
1553	71	NA	Parainfluenza (1-4)	Not Detected	Parainfluenza (1-4)	Not Detected	Not Detected	NA	25.54	—	—	—	—	—	—	—	—	—	—
1554	71	NA	Parainfluenza 1	Not Detected	Parainfluenza (1-4)	NA	NA	NA	25.54	—	—	—	—	—	—	—	—	—	—
1555	71	NA	Parainfluenza 2	Not Detected	Parainfluenza (1-4)	NA	NA	NA	25.54	—	—	—	—	—	—	—	—	—	—
1556	71	NA	Parainfluenza 3	Not Detected	Parainfluenza (1-4)	NA	NA	NA	25.54	—	—	—	—	—	—	—	—	—	—
1557	71	NA	Parainfluenza 4	Not Detected	Parainfluenza (1-4)	NA	NA	NA	25.54	—	—	—	—	—	—	—	—	—	—
1558	71	Not Detected	Respiratory syncytial virus	Not Detected	Respiratory syncytial virus	Not Detected	Not Detected	NA	25.54	—	—	—	—	—	—	—	—	—	—
1559	71	NA	Bordetella pertussis	Not Detected	NA	NA	NA	NA	25.54	—	—	—	—	—	—	—	—	—	—
1560	71	NA	Bordetella parapertussis	Not Detected	NA	NA	NA	NA	25.54	—	—	—	—	—	—	—	—	—	—
1561	71	NA	Chlamydophila pneumoniae	Not Detected	NA	NA	NA	NA	25.54	—	—	—	—	—	—	—	—	—	—
1562	71	NA	Mycoplasma pneumoniae	Not Detected	NA	NA	NA	NA	25.54	—	—	—	—	—	—	—	—	—	—
1563	72	NA	Human adenovirus (A-G)	Not Detected	Human adenovirus (B/C)	Not Detected	Not Detected	NA	25.76	—	—	—	—	—	—	—	—	—	—
1564	72	NA	Coronavirus 229E	Not Detected	NA	NA	NA	NA	25.76	—	—	—	—	—	—	—	—	—	—
1565	72	NA	Coronavirus HKU1	Not Detected	NA	NA	NA	NA	25.76	—	—	—	—	—	—	—	—	—	—
1566	72	NA	Coronavirus OC43	Not Detected	NA	NA	NA	NA	25.76	—	—	—	—	—	—	—	—	—	—
1567	72	NA	Coronavirus NL63	Not Detected	NA	NA	NA	NA	25.76	—	—	—	—	—	—	—	—	—	—
1568	72	NA	MERS-CoV	Not Detected	NA	NA	NA	NA	25.76	—	—	—	—	—	—	—	—	—	—
1569	72	Not Detected	SARS-CoV-2	Not Detected	SARS-CoV-2	Not Detected	Not Detected	NA	25.76	—	—	—	—	—	—	—	—	—	—
1570	72	NA	Human metapneumovirus	Not Detected	Human metapneumovirus	Not Detected	Not Detected	NA	25.76	—	—	—	—	—	—	—	—	—	—
1571	72	NA	Rhinovirus/Enterovirus	Not Detected	Rhinovirus/Enterovirus	Not Detected	Not Detected	NA	25.76	—	—	—	—	—	—	—	—	—	—
1572	72	Not Detected	Influenza A	Not Detected	Influenza A	Not Detected	Not Detected	NA	25.76	—	—	—	—	—	—	—	—	—	—
1573	72	NA	Influenza A subtype	NA	NA	NA	NA	NA	25.76	—	—	—	—	—	—	—	—	—	—
1574	72	Not Detected	Influenza B	Not Detected	Influenza B	Not Detected	Not Detected	NA	25.76	—	—	—	—	—	—	—	—	—	—
1575	72	NA	Parainfluenza (1-4)	Not Detected	Parainfluenza (1-4)	Not Detected	Not Detected	NA	25.76	—	—	—	—	—	—	—	—	—	—
1576	72	NA	Parainfluenza 1	Not Detected	Parainfluenza (1-4)	NA	NA	NA	25.76	—	—	—	—	—	—	—	—	—	—
1577	72	NA	Parainfluenza 2	Not Detected	Parainfluenza (1-4)	NA	NA	NA	25.76	—	—	—	—	—	—	—	—	—	—
1578	72	NA	Parainfluenza 3	Not Detected	Parainfluenza (1-4)	NA	NA	NA	25.76	—	—	—	—	—	—	—	—	—	—
1579	72	NA	Parainfluenza 4	Not Detected	Parainfluenza (1-4)	NA	NA	NA	25.76	—	—	—	—	—	—	—	—	—	—
1580	72	Not Detected	Respiratory syncytial virus	Not Detected	Respiratory syncytial virus	Not Detected	Not Detected	NA	25.76	—	—	—	—	—	—	—	—	—	—
1581	72	NA	Bordetella pertussis	Not Detected	NA	NA	NA	NA	25.76	—	—	—	—	—	—	—	—	—	—
1582	72	NA	Bordetella parapertussis	Not Detected	NA	NA	NA	NA	25.76	—	—	—	—	—	—	—	—	—	—
1583	72	NA	Chlamydophila pneumoniae	Not Detected	NA	NA	NA	NA	25.76	—	—	—	—	—	—	—	—	—	—
1584	72	NA	Mycoplasma pneumoniae	Not Detected	NA	NA	NA	NA	25.76	—	—	—	—	—	—	—	—	—	—
1585	73	NA	Human adenovirus (A-G)	Not Detected	Human adenovirus (B/C)	Not Detected	Not Detected	NA	25.71	—	—	—	—	—	—	—	—	—	—
1586	73	NA	Coronavirus 229E	Not Detected	NA	NA	NA	NA	25.71	—	—	—	—	—	—	—	—	—	—
1587	73	NA	Coronavirus HKU1	Not Detected	NA	NA	NA	NA	25.71	—	—	—	—	—	—	—	—	—	—
1588	73	NA	Coronavirus OC43	Not Detected	NA	NA	NA	NA	25.71	—	—	—	—	—	—	—	—	—	—
1589	73	NA	Coronavirus NL63	Not Detected	NA	NA	NA	NA	25.71	—	—	—	—	—	—	—	—	—	—
1590	73	NA	MERS-CoV	Not Detected	NA	NA	NA	NA	25.71	—	—	—	—	—	—	—	—	—	—
1591	73	Not Detected	SARS-CoV-2	Not Detected	SARS-CoV-2	Not Detected	Not Detected	NA	25.71	—	—	—	—	—	—	—	—	—	—
1592	73	NA	Human metapneumovirus	Not Detected	Human metapneumovirus	Not Detected	Not Detected	NA	25.71	—	—	—	—	—	—	—	—	—	—
1593	73	NA	Rhinovirus/Enterovirus	Not Detected	Rhinovirus/Enterovirus	Not Detected	Not Detected	NA	25.71	—	—	—	—	—	—	—	—	—	—
1594	73	Not Detected	Influenza A	Not Detected	Influenza A	Not Detected	Not Detected	NA	25.71	—	—	—	—	—	—	—	—	—	—
1595	73	NA	Influenza A subtype	NA	NA	NA	NA	NA	25.71	—	—	—	—	—	—	—	—	—	—
1596	73	Not Detected	Influenza B	Not Detected	Influenza B	Not Detected	Not Detected	NA	25.71	—	—	—	—	—	—	—	—	—	—
1597	73	NA	Parainfluenza (1-4)	Not Detected	Parainfluenza (1-4)	Not Detected	Not Detected	NA	25.71	—	—	—	—	—	—	—	—	—	—
1598	73	NA	Parainfluenza 1	Not Detected	Parainfluenza (1-4)	NA	NA	NA	25.71	—	—	—	—	—	—	—	—	—	—
1599	73	NA	Parainfluenza 2	Not Detected	Parainfluenza (1-4)	NA	NA	NA	25.71	—	—	—	—	—	—	—	—	—	—
1600	73	NA	Parainfluenza 3	Not Detected	Parainfluenza (1-4)	NA	NA	NA	25.71	—	—	—	—	—	—	—	—	—	—
1601	73	NA	Parainfluenza 4	Not Detected	Parainfluenza (1-4)	NA	NA	NA	25.71	—	—	—	—	—	—	—	—	—	—
1602	73	Not Detected	Respiratory syncytial virus	Not Detected	Respiratory syncytial virus	Not Detected	Not Detected	NA	25.71	—	—	—	—	—	—	—	—	—	—
1603	73	NA	Bordetella pertussis	Not Detected	NA	NA	NA	NA	25.71	—	—	—	—	—	—	—	—	—	—
1604	73	NA	Bordetella parapertussis	Not Detected	NA	NA	NA	NA	25.71	—	—	—	—	—	—	—	—	—	—
1605	73	NA	Chlamydophila pneumoniae	Not Detected	NA	NA	NA	NA	25.71	—	—	—	—	—	—	—	—	—	—
1606	73	NA	Mycoplasma pneumoniae	Not Detected	NA	NA	NA	NA	25.71	—	—	—	—	—	—	—	—	—	—
1607	74	NA	Human adenovirus (A-G)	Not Detected	Human adenovirus (B/C)	Not Detected	Not Detected	NA	25.72	—	—	—	—	—	—	—	—	—	—
1608	74	NA	Coronavirus 229E	Not Detected	NA	NA	NA	NA	25.72	—	—	—	—	—	—	—	—	—	—
1609	74	NA	Coronavirus HKU1	Not Detected	NA	NA	NA	NA	25.72	—	—	—	—	—	—	—	—	—	—
1610	74	NA	Coronavirus OC43	Not Detected	NA	NA	NA	NA	25.72	—	—	—	—	—	—	—	—	—	—
1611	74	NA	Coronavirus NL63	Not Detected	NA	NA	NA	NA	25.72	—	—	—	—	—	—	—	—	—	—
1612	74	NA	MERS-CoV	Not Detected	NA	NA	NA	NA	25.72	—	—	—	—	—	—	—	—	—	—
1613	74	Not Detected	SARS-CoV-2	Not Detected	SARS-CoV-2	Not Detected	Not Detected	NA	25.72	—	—	—	—	—	—	—	—	—	—
1614	74	NA	Human metapneumovirus	Not Detected	Human metapneumovirus	Not Detected	Not Detected	NA	25.72	—	—	—	—	—	—	—	—	—	—
1615	74	NA	Rhinovirus/Enterovirus	Not Detected	Rhinovirus/Enterovirus	Not Detected	Not Detected	NA	25.72	—	—	—	—	—	—	—	—	—	—
1616	74	Not Detected	Influenza A	Not Detected	Influenza A	Not Detected	Not Detected	NA	25.72	—	—	—	—	—	—	—	—	—	—
1617	74	NA	Influenza A subtype	NA	NA	NA	NA	NA	25.72	—	—	—	—	—	—	—	—	—	—
1618	74	Not Detected	Influenza B	Not Detected	Influenza B	Not Detected	Not Detected	NA	25.72	—	—	—	—	—	—	—	—	—	—
1619	74	NA	Parainfluenza (1-4)	Not Detected	Parainfluenza (1-4)	Not Detected	Not Detected	NA	25.72	—	—	—	—	—	—	—	—	—	—
1620	74	NA	Parainfluenza 1	Not Detected	Parainfluenza (1-4)	NA	NA	NA	25.72	—	—	—	—	—	—	—	—	—	—
1621	74	NA	Parainfluenza 2	Not Detected	Parainfluenza (1-4)	NA	NA	NA	25.72	—	—	—	—	—	—	—	—	—	—
1622	74	NA	Parainfluenza 3	Not Detected	Parainfluenza (1-4)	NA	NA	NA	25.72	—	—	—	—	—	—	—	—	—	—
1623	74	NA	Parainfluenza 4	Not Detected	Parainfluenza (1-4)	NA	NA	NA	25.72	—	—	—	—	—	—	—	—	—	—
1624	74	Not Detected	Respiratory syncytial virus	Not Detected	Respiratory syncytial virus	Not Detected	Not Detected	NA	25.72	—	—	—	—	—	—	—	—	—	—
1625	74	NA	Bordetella pertussis	Not Detected	NA	NA	NA	NA	25.72	—	—	—	—	—	—	—	—	—	—
1626	74	NA	Bordetella parapertussis	Not Detected	NA	NA	NA	NA	25.72	—	—	—	—	—	—	—	—	—	—
1627	74	NA	Chlamydophila pneumoniae	Not Detected	NA	NA	NA	NA	25.72	—	—	—	—	—	—	—	—	—	—
1628	74	NA	Mycoplasma pneumoniae	Not Detected	NA	NA	NA	NA	25.72	—	—	—	—	—	—	—	—	—	—
1629	75	NA	Human adenovirus (A-G)	Not Detected	Human adenovirus (B/C)	Not Detected	Not Detected	NA	25.47	—	—	—	—	—	—	—	—	—	—
1630	75	NA	Coronavirus 229E	Not Detected	NA	NA	NA	NA	25.47	—	—	—	—	—	—	—	—	—	—
1631	75	NA	Coronavirus HKU1	Not Detected	NA	NA	NA	NA	25.47	—	—	—	—	—	—	—	—	—	—
1632	75	NA	Coronavirus OC43	Not Detected	NA	NA	NA	NA	25.47	—	—	—	—	—	—	—	—	—	—
1633	75	NA	Coronavirus NL63	Not Detected	NA	NA	NA	NA	25.47	—	—	—	—	—	—	—	—	—	—
1634	75	NA	MERS-CoV	Not Detected	NA	NA	NA	NA	25.47	—	—	—	—	—	—	—	—	—	—
1635	75	Not Detected	SARS-CoV-2	Not Detected	SARS-CoV-2	Not Detected	Not Detected	NA	25.47	—	—	—	—	—	—	—	—	—	—
1636	75	NA	Human metapneumovirus	Not Detected	Human metapneumovirus	Not Detected	Not Detected	NA	25.47	—	—	—	—	—	—	—	—	—	—
1637	75	NA	Rhinovirus/Enterovirus	Not Detected	Rhinovirus/Enterovirus	Not Detected	Not Detected	NA	25.47	—	—	—	—	—	—	—	—	—	—
1638	75	Not Detected	Influenza A	Not Detected	Influenza A	Not Detected	Not Detected	NA	25.47	—	—	—	—	—	—	—	—	—	—
1639	75	NA	Influenza A subtype	NA	NA	NA	NA	NA	25.47	—	—	—	—	—	—	—	—	—	—
1640	75	Not Detected	Influenza B	Not Detected	Influenza B	Not Detected	Not Detected	NA	25.47	—	—	—	—	—	—	—	—	—	—
1641	75	NA	Parainfluenza (1-4)	Not Detected	Parainfluenza (1-4)	Not Detected	Not Detected	NA	25.47	—	—	—	—	—	—	—	—	—	—
1642	75	NA	Parainfluenza 1	Not Detected	Parainfluenza (1-4)	NA	NA	NA	25.47	—	—	—	—	—	—	—	—	—	—
1643	75	NA	Parainfluenza 2	Not Detected	Parainfluenza (1-4)	NA	NA	NA	25.47	—	—	—	—	—	—	—	—	—	—
1644	75	NA	Parainfluenza 3	Not Detected	Parainfluenza (1-4)	NA	NA	NA	25.47	—	—	—	—	—	—	—	—	—	—
1645	75	NA	Parainfluenza 4	Not Detected	Parainfluenza (1-4)	NA	NA	NA	25.47	—	—	—	—	—	—	—	—	—	—
1646	75	Not Detected	Respiratory syncytial virus	Not Detected	Respiratory syncytial virus	Not Detected	Not Detected	NA	25.47	—	—	—	—	—	—	—	—	—	—
1647	75	NA	Bordetella pertussis	Not Detected	NA	NA	NA	NA	25.47	—	—	—	—	—	—	—	—	—	—
1648	75	NA	Bordetella parapertussis	Not Detected	NA	NA	NA	NA	25.47	—	—	—	—	—	—	—	—	—	—
1649	75	NA	Chlamydophila pneumoniae	Not Detected	NA	NA	NA	NA	25.47	—	—	—	—	—	—	—	—	—	—
1650	75	NA	Mycoplasma pneumoniae	Not Detected	NA	NA	NA	NA	25.47	—	—	—	—	—	—	—	—	—	—
1651	76	NA	Human adenovirus (A-G)	Not Detected	Human adenovirus (B/C)	Not Detected	Not Detected	NA	25.28	—	—	—	—	—	—	—	—	—	—
1652	76	NA	Coronavirus 229E	Not Detected	NA	NA	NA	NA	25.28	—	—	—	—	—	—	—	—	—	—
1653	76	NA	Coronavirus HKU1	Not Detected	NA	NA	NA	NA	25.28	—	—	—	—	—	—	—	—	—	—
1654	76	NA	Coronavirus OC43	Not Detected	NA	NA	NA	NA	25.28	—	—	—	—	—	—	—	—	—	—
1655	76	NA	Coronavirus NL63	Not Detected	NA	NA	NA	NA	25.28	—	—	—	—	—	—	—	—	—	—
1656	76	NA	MERS-CoV	Not Detected	NA	NA	NA	NA	25.28	—	—	—	—	—	—	—	—	—	—
1657	76	Not Detected	SARS-CoV-2	Not Detected	SARS-CoV-2	Not Detected	Not Detected	NA	25.28	—	—	—	—	—	—	—	—	—	—
1658	76	NA	Human metapneumovirus	Not Detected	Human metapneumovirus	Not Detected	Not Detected	NA	25.28	—	—	—	—	—	—	—	—	—	—
1659	76	NA	Rhinovirus/Enterovirus	Not Detected	Rhinovirus/Enterovirus	Not Detected	Not Detected	NA	25.28	—	—	—	—	—	—	—	—	—	—
1660	76	Detected	Influenza A	Detected	Influenza A	Detected	20.78	NA	25.28	—	—	—	—	—	—	—	—	—	—
1661	76	NA	Influenza A subtype	H1-2009	NA	NA	NA	NA	25.28	—	—	—	—	—	—	—	—	—	—
1662	76	Not Detected	Influenza B	Not Detected	Influenza B	Not Detected	Not Detected	NA	25.28	—	—	—	—	—	—	—	—	—	—
1663	76	NA	Parainfluenza (1-4)	Not Detected	Parainfluenza (1-4)	Not Detected	Not Detected	NA	25.28	—	—	—	—	—	—	—	—	—	—
1664	76	NA	Parainfluenza 1	Not Detected	Parainfluenza (1-4)	NA	NA	NA	25.28	—	—	—	—	—	—	—	—	—	—
1665	76	NA	Parainfluenza 2	Not Detected	Parainfluenza (1-4)	NA	NA	NA	25.28	—	—	—	—	—	—	—	—	—	—
1666	76	NA	Parainfluenza 3	Not Detected	Parainfluenza (1-4)	NA	NA	NA	25.28	—	—	—	—	—	—	—	—	—	—
1667	76	NA	Parainfluenza 4	Not Detected	Parainfluenza (1-4)	NA	NA	NA	25.28	—	—	—	—	—	—	—	—	—	—
1668	76	Not Detected	Respiratory syncytial virus	Not Detected	Respiratory syncytial virus	Not Detected	Not Detected	NA	25.28	—	—	—	—	—	—	—	—	—	—
1669	76	NA	Bordetella pertussis	Not Detected	NA	NA	NA	NA	25.28	—	—	—	—	—	—	—	—	—	—
1670	76	NA	Bordetella parapertussis	Not Detected	NA	NA	NA	NA	25.28	—	—	—	—	—	—	—	—	—	—
1671	76	NA	Chlamydophila pneumoniae	Not Detected	NA	NA	NA	NA	25.28	—	—	—	—	—	—	—	—	—	—
1672	76	NA	Mycoplasma pneumoniae	Not Detected	NA	NA	NA	NA	25.28	—	—	—	—	—	—	—	—	—	—
1673	77	NA	Human adenovirus (A-G)	Not Detected	Human adenovirus (B/C)	Not Detected	Not Detected	NA	25.73	—	—	—	—	—	—	—	—	—	—
1674	77	NA	Coronavirus 229E	Not Detected	NA	NA	NA	NA	25.73	—	—	—	—	—	—	—	—	—	—
1675	77	NA	Coronavirus HKU1	Not Detected	NA	NA	NA	NA	25.73	—	—	—	—	—	—	—	—	—	—
1676	77	NA	Coronavirus OC43	Not Detected	NA	NA	NA	NA	25.73	—	—	—	—	—	—	—	—	—	—
1677	77	NA	Coronavirus NL63	Not Detected	NA	NA	NA	NA	25.73	—	—	—	—	—	—	—	—	—	—
1678	77	NA	MERS-CoV	Not Detected	NA	NA	NA	NA	25.73	—	—	—	—	—	—	—	—	—	—
1679	77	Not Detected	SARS-CoV-2	Not Detected	SARS-CoV-2	Not Detected	Not Detected	NA	25.73	—	—	—	—	—	—	—	—	—	—
1680	77	NA	Human metapneumovirus	Not Detected	Human metapneumovirus	Not Detected	Not Detected	NA	25.73	—	—	—	—	—	—	—	—	—	—
1681	77	NA	Rhinovirus/Enterovirus	Not Detected	Rhinovirus/Enterovirus	Not Detected	Not Detected	NA	25.73	—	—	—	—	—	—	—	—	—	—
1682	77	Not Detected	Influenza A	Not Detected	Influenza A	Not Detected	Not Detected	NA	25.73	—	—	—	—	—	—	—	—	—	—
1683	77	NA	Influenza A subtype	NA	NA	NA	NA	NA	25.73	—	—	—	—	—	—	—	—	—	—
1684	77	Not Detected	Influenza B	Not Detected	Influenza B	Not Detected	Not Detected	NA	25.73	—	—	—	—	—	—	—	—	—	—
1685	77	NA	Parainfluenza (1-4)	Not Detected	Parainfluenza (1-4)	Not Detected	Not Detected	NA	25.73	—	—	—	—	—	—	—	—	—	—
1686	77	NA	Parainfluenza 1	Not Detected	Parainfluenza (1-4)	NA	NA	NA	25.73	—	—	—	—	—	—	—	—	—	—
1687	77	NA	Parainfluenza 2	Not Detected	Parainfluenza (1-4)	NA	NA	NA	25.73	—	—	—	—	—	—	—	—	—	—
1688	77	NA	Parainfluenza 3	Not Detected	Parainfluenza (1-4)	NA	NA	NA	25.73	—	—	—	—	—	—	—	—	—	—
1689	77	NA	Parainfluenza 4	Not Detected	Parainfluenza (1-4)	NA	NA	NA	25.73	—	—	—	—	—	—	—	—	—	—
1690	77	Not Detected	Respiratory syncytial virus	Not Detected	Respiratory syncytial virus	Not Detected	Not Detected	NA	25.73	—	—	—	—	—	—	—	—	—	—
1691	77	NA	Bordetella pertussis	Not Detected	NA	NA	NA	NA	25.73	—	—	—	—	—	—	—	—	—	—
1692	77	NA	Bordetella parapertussis	Not Detected	NA	NA	NA	NA	25.73	—	—	—	—	—	—	—	—	—	—
1693	77	NA	Chlamydophila pneumoniae	Not Detected	NA	NA	NA	NA	25.73	—	—	—	—	—	—	—	—	—	—
1694	77	NA	Mycoplasma pneumoniae	Not Detected	NA	NA	NA	NA	25.73	—	—	—	—	—	—	—	—	—	—
1695	78	NA	Human adenovirus (A-G)	Not Detected	Human adenovirus (B/C)	Not Detected	Not Detected	NA	25.49	—	—	—	—	—	—	—	—	—	—
1696	78	NA	Coronavirus 229E	Not Detected	NA	NA	NA	NA	25.49	—	—	—	—	—	—	—	—	—	—
1697	78	NA	Coronavirus HKU1	Not Detected	NA	NA	NA	NA	25.49	—	—	—	—	—	—	—	—	—	—
1698	78	NA	Coronavirus OC43	Not Detected	NA	NA	NA	NA	25.49	—	—	—	—	—	—	—	—	—	—
1699	78	NA	Coronavirus NL63	Detected	NA	NA	NA	NA	25.49	—	—	—	—	—	—	—	—	—	—
1700	78	NA	MERS-CoV	Not Detected	NA	NA	NA	NA	25.49	—	—	—	—	—	—	—	—	—	—
1701	78	Not Detected	SARS-CoV-2	Not Detected	SARS-CoV-2	Not Detected	Not Detected	NA	25.49	—	—	—	—	—	—	—	—	—	—
1702	78	NA	Human metapneumovirus	Not Detected	Human metapneumovirus	Not Detected	Not Detected	NA	25.49	—	—	—	—	—	—	—	—	—	—
1703	78	NA	Rhinovirus/Enterovirus	Not Detected	Rhinovirus/Enterovirus	Not Detected	Not Detected	NA	25.49	—	—	—	—	—	—	—	—	—	—
1704	78	Detected	Influenza A	Detected	Influenza A	Detected	27.39	NA	25.49	—	—	—	—	—	—	—	—	—	—
1705	78	NA	Influenza A subtype	H1-2009	NA	NA	NA	NA	25.49	—	—	—	—	—	—	—	—	—	—
1706	78	Not Detected	Influenza B	Not Detected	Influenza B	Not Detected	Not Detected	NA	25.49	—	—	—	—	—	—	—	—	—	—
1707	78	NA	Parainfluenza (1-4)	Not Detected	Parainfluenza (1-4)	Not Detected	Not Detected	NA	25.49	—	—	—	—	—	—	—	—	—	—
1708	78	NA	Parainfluenza 1	Not Detected	Parainfluenza (1-4)	NA	NA	NA	25.49	—	—	—	—	—	—	—	—	—	—
1709	78	NA	Parainfluenza 2	Not Detected	Parainfluenza (1-4)	NA	NA	NA	25.49	—	—	—	—	—	—	—	—	—	—
1710	78	NA	Parainfluenza 3	Not Detected	Parainfluenza (1-4)	NA	NA	NA	25.49	—	—	—	—	—	—	—	—	—	—
1711	78	NA	Parainfluenza 4	Not Detected	Parainfluenza (1-4)	NA	NA	NA	25.49	—	—	—	—	—	—	—	—	—	—
1712	78	Not Detected	Respiratory syncytial virus	Not Detected	Respiratory syncytial virus	Not Detected	Not Detected	NA	25.49	—	—	—	—	—	—	—	—	—	—
1713	78	NA	Bordetella pertussis	Not Detected	NA	NA	NA	NA	25.49	—	—	—	—	—	—	—	—	—	—
1714	78	NA	Bordetella parapertussis	Not Detected	NA	NA	NA	NA	25.49	—	—	—	—	—	—	—	—	—	—
1715	78	NA	Chlamydophila pneumoniae	Not Detected	NA	NA	NA	NA	25.49	—	—	—	—	—	—	—	—	—	—
1716	78	NA	Mycoplasma pneumoniae	Not Detected	NA	NA	NA	NA	25.49	—	—	—	—	—	—	—	—	—	—
1717	79	NA	Human adenovirus (A-G)	Not Detected	Human adenovirus (B/C)	Not Detected	Not Detected	NA	26.15	—	—	—	—	—	—	—	—	—	—
1718	79	NA	Coronavirus 229E	Not Detected	NA	NA	NA	NA	26.15	—	—	—	—	—	—	—	—	—	—
1719	79	NA	Coronavirus HKU1	Not Detected	NA	NA	NA	NA	26.15	—	—	—	—	—	—	—	—	—	—
1720	79	NA	Coronavirus OC43	Not Detected	NA	NA	NA	NA	26.15	—	—	—	—	—	—	—	—	—	—
1721	79	NA	Coronavirus NL63	Not Detected	NA	NA	NA	NA	26.15	—	—	—	—	—	—	—	—	—	—
1722	79	NA	MERS-CoV	Not Detected	NA	NA	NA	NA	26.15	—	—	—	—	—	—	—	—	—	—
1723	79	Not Detected	SARS-CoV-2	Not Detected	SARS-CoV-2	Not Detected	Not Detected	NA	26.15	—	—	—	—	—	—	—	—	—	—
1724	79	NA	Human metapneumovirus	Not Detected	Human metapneumovirus	Not Detected	Not Detected	NA	26.15	—	—	—	—	—	—	—	—	—	—
1725	79	NA	Rhinovirus/Enterovirus	Not Detected	Rhinovirus/Enterovirus	Not Detected	Not Detected	NA	26.15	—	—	—	—	—	—	—	—	—	—
1726	79	Not Detected	Influenza A	Not Detected	Influenza A	Not Detected	Not Detected	NA	26.15	—	—	—	—	—	—	—	—	—	—
1727	79	NA	Influenza A subtype	NA	NA	NA	NA	NA	26.15	—	—	—	—	—	—	—	—	—	—
1728	79	Not Detected	Influenza B	Not Detected	Influenza B	Not Detected	Not Detected	NA	26.15	—	—	—	—	—	—	—	—	—	—
1729	79	NA	Parainfluenza (1-4)	Not Detected	Parainfluenza (1-4)	Not Detected	Not Detected	NA	26.15	—	—	—	—	—	—	—	—	—	—
1730	79	NA	Parainfluenza 1	Not Detected	Parainfluenza (1-4)	NA	NA	NA	26.15	—	—	—	—	—	—	—	—	—	—
1731	79	NA	Parainfluenza 2	Not Detected	Parainfluenza (1-4)	NA	NA	NA	26.15	—	—	—	—	—	—	—	—	—	—
1732	79	NA	Parainfluenza 3	Not Detected	Parainfluenza (1-4)	NA	NA	NA	26.15	—	—	—	—	—	—	—	—	—	—
1733	79	NA	Parainfluenza 4	Not Detected	Parainfluenza (1-4)	NA	NA	NA	26.15	—	—	—	—	—	—	—	—	—	—
1734	79	Not Detected	Respiratory syncytial virus	Not Detected	Respiratory syncytial virus	Not Detected	Not Detected	NA	26.15	—	—	—	—	—	—	—	—	—	—
1735	79	NA	Bordetella pertussis	Not Detected	NA	NA	NA	NA	26.15	—	—	—	—	—	—	—	—	—	—
1736	79	NA	Bordetella parapertussis	Not Detected	NA	NA	NA	NA	26.15	—	—	—	—	—	—	—	—	—	—
1737	79	NA	Chlamydophila pneumoniae	Not Detected	NA	NA	NA	NA	26.15	—	—	—	—	—	—	—	—	—	—
1738	79	NA	Mycoplasma pneumoniae	Not Detected	NA	NA	NA	NA	26.15	—	—	—	—	—	—	—	—	—	—
1739	80	NA	Human adenovirus (A-G)	Not Detected	Human adenovirus (B/C)	Not Detected	Not Detected	NA	25.54	—	—	—	—	—	—	—	—	—	—
1740	80	NA	Coronavirus 229E	Not Detected	NA	NA	NA	NA	25.54	—	—	—	—	—	—	—	—	—	—
1741	80	NA	Coronavirus HKU1	Not Detected	NA	NA	NA	NA	25.54	—	—	—	—	—	—	—	—	—	—
1742	80	NA	Coronavirus OC43	Not Detected	NA	NA	NA	NA	25.54	—	—	—	—	—	—	—	—	—	—
1743	80	NA	Coronavirus NL63	Not Detected	NA	NA	NA	NA	25.54	—	—	—	—	—	—	—	—	—	—
1744	80	NA	MERS-CoV	Not Detected	NA	NA	NA	NA	25.54	—	—	—	—	—	—	—	—	—	—
1745	80	Not Detected	SARS-CoV-2	Not Detected	SARS-CoV-2	Not Detected	Not Detected	NA	25.54	—	—	—	—	—	—	—	—	—	—
1746	80	NA	Human metapneumovirus	Not Detected	Human metapneumovirus	Not Detected	Not Detected	NA	25.54	—	—	—	—	—	—	—	—	—	—
1747	80	NA	Rhinovirus/Enterovirus	Not Detected	Rhinovirus/Enterovirus	Not Detected	Not Detected	NA	25.54	—	—	—	—	—	—	—	—	—	—
1748	80	Not Detected	Influenza A	Not Detected	Influenza A	Not Detected	Not Detected	NA	25.54	—	—	—	—	—	—	—	—	—	—
1749	80	NA	Influenza A subtype	NA	NA	NA	NA	NA	25.54	—	—	—	—	—	—	—	—	—	—
1750	80	Not Detected	Influenza B	Not Detected	Influenza B	Not Detected	Not Detected	NA	25.54	—	—	—	—	—	—	—	—	—	—
1751	80	NA	Parainfluenza (1-4)	Not Detected	Parainfluenza (1-4)	Not Detected	Not Detected	NA	25.54	—	—	—	—	—	—	—	—	—	—
1752	80	NA	Parainfluenza 1	Not Detected	Parainfluenza (1-4)	NA	NA	NA	25.54	—	—	—	—	—	—	—	—	—	—
1753	80	NA	Parainfluenza 2	Not Detected	Parainfluenza (1-4)	NA	NA	NA	25.54	—	—	—	—	—	—	—	—	—	—
1754	80	NA	Parainfluenza 3	Not Detected	Parainfluenza (1-4)	NA	NA	NA	25.54	—	—	—	—	—	—	—	—	—	—
1755	80	NA	Parainfluenza 4	Not Detected	Parainfluenza (1-4)	NA	NA	NA	25.54	—	—	—	—	—	—	—	—	—	—
1756	80	Not Detected	Respiratory syncytial virus	Not Detected	Respiratory syncytial virus	Not Detected	Not Detected	NA	25.54	—	—	—	—	—	—	—	—	—	—
1757	80	NA	Bordetella pertussis	Not Detected	NA	NA	NA	NA	25.54	—	—	—	—	—	—	—	—	—	—
1758	80	NA	Bordetella parapertussis	Not Detected	NA	NA	NA	NA	25.54	—	—	—	—	—	—	—	—	—	—
1759	80	NA	Chlamydophila pneumoniae	Not Detected	NA	NA	NA	NA	25.54	—	—	—	—	—	—	—	—	—	—
1760	80	NA	Mycoplasma pneumoniae	Not Detected	NA	NA	NA	NA	25.54	—	—	—	—	—	—	—	—	—	—
1761	81	NA	Human adenovirus (A-G)	Not Detected	Human adenovirus (B/C)	Not Detected	Not Detected	NA	25.5	—	—	—	—	—	—	—	—	—	—
1762	81	NA	Coronavirus 229E	Not Detected	NA	NA	NA	NA	25.5	—	—	—	—	—	—	—	—	—	—
1763	81	NA	Coronavirus HKU1	Not Detected	NA	NA	NA	NA	25.5	—	—	—	—	—	—	—	—	—	—
1764	81	NA	Coronavirus OC43	Not Detected	NA	NA	NA	NA	25.5	—	—	—	—	—	—	—	—	—	—
1765	81	NA	Coronavirus NL63	Not Detected	NA	NA	NA	NA	25.5	—	—	—	—	—	—	—	—	—	—
1766	81	NA	MERS-CoV	Not Detected	NA	NA	NA	NA	25.5	—	—	—	—	—	—	—	—	—	—
1767	81	Not Detected	SARS-CoV-2	Not Detected	SARS-CoV-2	Not Detected	Not Detected	NA	25.5	—	—	—	—	—	—	—	—	—	—
1768	81	NA	Human metapneumovirus	Not Detected	Human metapneumovirus	Not Detected	Not Detected	NA	25.5	—	—	—	—	—	—	—	—	—	—
1769	81	NA	Rhinovirus/Enterovirus	Not Detected	Rhinovirus/Enterovirus	Not Detected	Not Detected	NA	25.5	—	—	—	—	—	—	—	—	—	—
1770	81	Detected	Influenza A	Detected	Influenza A	Detected	31.3	NA	25.5	—	—	—	—	—	—	—	—	—	—
1771	81	NA	Influenza A subtype	H1-2009	NA	NA	NA	NA	25.5	—	—	—	—	—	—	—	—	—	—
1772	81	Not Detected	Influenza B	Not Detected	Influenza B	Not Detected	Not Detected	NA	25.5	—	—	—	—	—	—	—	—	—	—
1773	81	NA	Parainfluenza (1-4)	Not Detected	Parainfluenza (1-4)	Not Detected	Not Detected	NA	25.5	—	—	—	—	—	—	—	—	—	—
1774	81	NA	Parainfluenza 1	Not Detected	Parainfluenza (1-4)	NA	NA	NA	25.5	—	—	—	—	—	—	—	—	—	—
1775	81	NA	Parainfluenza 2	Not Detected	Parainfluenza (1-4)	NA	NA	NA	25.5	—	—	—	—	—	—	—	—	—	—
1776	81	NA	Parainfluenza 3	Not Detected	Parainfluenza (1-4)	NA	NA	NA	25.5	—	—	—	—	—	—	—	—	—	—
1777	81	NA	Parainfluenza 4	Not Detected	Parainfluenza (1-4)	NA	NA	NA	25.5	—	—	—	—	—	—	—	—	—	—
1778	81	Not Detected	Respiratory syncytial virus	Not Detected	Respiratory syncytial virus	Not Detected	Not Detected	NA	25.5	—	—	—	—	—	—	—	—	—	—
1779	81	NA	Bordetella pertussis	Not Detected	NA	NA	NA	NA	25.5	—	—	—	—	—	—	—	—	—	—
1780	81	NA	Bordetella parapertussis	Not Detected	NA	NA	NA	NA	25.5	—	—	—	—	—	—	—	—	—	—
1781	81	NA	Chlamydophila pneumoniae	Not Detected	NA	NA	NA	NA	25.5	—	—	—	—	—	—	—	—	—	—
1782	81	NA	Mycoplasma pneumoniae	Not Detected	NA	NA	NA	NA	25.5	—	—	—	—	—	—	—	—	—	—
1783	82	NA	Human adenovirus (A-G)	Not Detected	Human adenovirus (B/C)	Not Detected	Not Detected	NA	25.62	—	—	—	—	—	—	—	—	—	—
1784	82	NA	Coronavirus 229E	Not Detected	NA	NA	NA	NA	25.62	—	—	—	—	—	—	—	—	—	—
1785	82	NA	Coronavirus HKU1	Not Detected	NA	NA	NA	NA	25.62	—	—	—	—	—	—	—	—	—	—
1786	82	NA	Coronavirus OC43	Not Detected	NA	NA	NA	NA	25.62	—	—	—	—	—	—	—	—	—	—
1787	82	NA	Coronavirus NL63	Not Detected	NA	NA	NA	NA	25.62	—	—	—	—	—	—	—	—	—	—
1788	82	NA	MERS-CoV	Not Detected	NA	NA	NA	NA	25.62	—	—	—	—	—	—	—	—	—	—
1789	82	Not Detected	SARS-CoV-2	Not Detected	SARS-CoV-2	Not Detected	Not Detected	NA	25.62	—	—	—	—	—	—	—	—	—	—
1790	82	NA	Human metapneumovirus	Not Detected	Human metapneumovirus	Not Detected	Not Detected	NA	25.62	—	—	—	—	—	—	—	—	—	—
1791	82	NA	Rhinovirus/Enterovirus	Detected	Rhinovirus/Enterovirus	Detected	34.82	NA	25.62	—	—	—	—	—	—	—	—	—	—
1792	82	Not Detected	Influenza A	Not Detected	Influenza A	Not Detected	Not Detected	NA	25.62	—	—	—	—	—	—	—	—	—	—
1793	82	NA	Influenza A subtype	NA	NA	NA	NA	NA	25.62	—	—	—	—	—	—	—	—	—	—
1794	82	Not Detected	Influenza B	Not Detected	Influenza B	Not Detected	Not Detected	NA	25.62	—	—	—	—	—	—	—	—	—	—
1795	82	NA	Parainfluenza (1-4)	Not Detected	Parainfluenza (1-4)	Not Detected	Not Detected	NA	25.62	—	—	—	—	—	—	—	—	—	—
1796	82	NA	Parainfluenza 1	Not Detected	Parainfluenza (1-4)	NA	NA	NA	25.62	—	—	—	—	—	—	—	—	—	—
1797	82	NA	Parainfluenza 2	Not Detected	Parainfluenza (1-4)	NA	NA	NA	25.62	—	—	—	—	—	—	—	—	—	—
1798	82	NA	Parainfluenza 3	Not Detected	Parainfluenza (1-4)	NA	NA	NA	25.62	—	—	—	—	—	—	—	—	—	—
1799	82	NA	Parainfluenza 4	Not Detected	Parainfluenza (1-4)	NA	NA	NA	25.62	—	—	—	—	—	—	—	—	—	—
1800	82	Not Detected	Respiratory syncytial virus	Not Detected	Respiratory syncytial virus	Not Detected	Not Detected	NA	25.62	—	—	—	—	—	—	—	—	—	—
1801	82	NA	Bordetella pertussis	Not Detected	NA	NA	NA	NA	25.62	—	—	—	—	—	—	—	—	—	—
1802	82	NA	Bordetella parapertussis	Not Detected	NA	NA	NA	NA	25.62	—	—	—	—	—	—	—	—	—	—
1803	82	NA	Chlamydophila pneumoniae	Not Detected	NA	NA	NA	NA	25.62	—	—	—	—	—	—	—	—	—	—
1804	82	NA	Mycoplasma pneumoniae	Not Detected	NA	NA	NA	NA	25.62	—	—	—	—	—	—	—	—	—	—
1805	83	NA	Human adenovirus (A-G)	Not Detected	Human adenovirus (B/C)	Not Detected	Not Detected	NA	26.61	—	—	—	—	—	—	—	—	—	—
1806	83	NA	Coronavirus 229E	Not Detected	NA	NA	NA	NA	26.61	—	—	—	—	—	—	—	—	—	—
1807	83	NA	Coronavirus HKU1	Not Detected	NA	NA	NA	NA	26.61	—	—	—	—	—	—	—	—	—	—
1808	83	NA	Coronavirus OC43	Not Detected	NA	NA	NA	NA	26.61	—	—	—	—	—	—	—	—	—	—
1809	83	NA	Coronavirus NL63	Not Detected	NA	NA	NA	NA	26.61	—	—	—	—	—	—	—	—	—	—
1810	83	NA	MERS-CoV	Not Detected	NA	NA	NA	NA	26.61	—	—	—	—	—	—	—	—	—	—
1811	83	Not Detected	SARS-CoV-2	Not Detected	SARS-CoV-2	Not Detected	Not Detected	NA	26.61	—	—	—	—	—	—	—	—	—	—
1812	83	NA	Human metapneumovirus	Not Detected	Human metapneumovirus	Not Detected	Not Detected	NA	26.61	—	—	—	—	—	—	—	—	—	—
1813	83	NA	Rhinovirus/Enterovirus	Not Detected	Rhinovirus/Enterovirus	Not Detected	Not Detected	NA	26.61	—	—	—	—	—	—	—	—	—	—
1814	83	Not Detected	Influenza A	Not Detected	Influenza A	Not Detected	Not Detected	NA	26.61	—	—	—	—	—	—	—	—	—	—
1815	83	NA	Influenza A subtype	NA	NA	NA	NA	NA	26.61	—	—	—	—	—	—	—	—	—	—
1816	83	Detected	Influenza B	Detected	Influenza B	Detected	34.37	NA	26.61	—	—	—	—	—	—	—	—	—	—
1817	83	NA	Parainfluenza (1-4)	Not Detected	Parainfluenza (1-4)	Not Detected	Not Detected	NA	26.61	—	—	—	—	—	—	—	—	—	—
1818	83	NA	Parainfluenza 1	Not Detected	Parainfluenza (1-4)	NA	NA	NA	26.61	—	—	—	—	—	—	—	—	—	—
1819	83	NA	Parainfluenza 2	Not Detected	Parainfluenza (1-4)	NA	NA	NA	26.61	—	—	—	—	—	—	—	—	—	—
1820	83	NA	Parainfluenza 3	Not Detected	Parainfluenza (1-4)	NA	NA	NA	26.61	—	—	—	—	—	—	—	—	—	—
1821	83	NA	Parainfluenza 4	Not Detected	Parainfluenza (1-4)	NA	NA	NA	26.61	—	—	—	—	—	—	—	—	—	—
1822	83	Not Detected	Respiratory syncytial virus	Not Detected	Respiratory syncytial virus	Not Detected	Not Detected	NA	26.61	—	—	—	—	—	—	—	—	—	—
1823	83	NA	Bordetella pertussis	Not Detected	NA	NA	NA	NA	26.61	—	—	—	—	—	—	—	—	—	—
1824	83	NA	Bordetella parapertussis	Not Detected	NA	NA	NA	NA	26.61	—	—	—	—	—	—	—	—	—	—
1825	83	NA	Chlamydophila pneumoniae	Not Detected	NA	NA	NA	NA	26.61	—	—	—	—	—	—	—	—	—	—
1826	83	NA	Mycoplasma pneumoniae	Not Detected	NA	NA	NA	NA	26.61	—	—	—	—	—	—	—	—	—	—
1827	84	NA	Human adenovirus (A-G)	Not Detected	Human adenovirus (B/C)	Not Detected	Not Detected	NA	25.83	—	—	—	—	—	—	—	—	—	—
1828	84	NA	Coronavirus 229E	Not Detected	NA	NA	NA	NA	25.83	—	—	—	—	—	—	—	—	—	—
1829	84	NA	Coronavirus HKU1	Not Detected	NA	NA	NA	NA	25.83	—	—	—	—	—	—	—	—	—	—
1830	84	NA	Coronavirus OC43	Not Detected	NA	NA	NA	NA	25.83	—	—	—	—	—	—	—	—	—	—
1831	84	NA	Coronavirus NL63	Not Detected	NA	NA	NA	NA	25.83	—	—	—	—	—	—	—	—	—	—
1832	84	NA	MERS-CoV	Not Detected	NA	NA	NA	NA	25.83	—	—	—	—	—	—	—	—	—	—
1833	84	Not Detected	SARS-CoV-2	Not Detected	SARS-CoV-2	Not Detected	Not Detected	NA	25.83	—	—	—	—	—	—	—	—	—	—
1834	84	NA	Human metapneumovirus	Not Detected	Human metapneumovirus	Not Detected	Not Detected	NA	25.83	—	—	—	—	—	—	—	—	—	—
1835	84	NA	Rhinovirus/Enterovirus	Not Detected	Rhinovirus/Enterovirus	Not Detected	Not Detected	NA	25.83	—	—	—	—	—	—	—	—	—	—
1836	84	Not Detected	Influenza A	Not Detected	Influenza A	Not Detected	Not Detected	NA	25.83	—	—	—	—	—	—	—	—	—	—
1837	84	NA	Influenza A subtype	NA	NA	NA	NA	NA	25.83	—	—	—	—	—	—	—	—	—	—
1838	84	Not Detected	Influenza B	Not Detected	Influenza B	Not Detected	Not Detected	NA	25.83	—	—	—	—	—	—	—	—	—	—
1839	84	NA	Parainfluenza (1-4)	Not Detected	Parainfluenza (1-4)	Not Detected	Not Detected	NA	25.83	—	—	—	—	—	—	—	—	—	—
1840	84	NA	Parainfluenza 1	Not Detected	Parainfluenza (1-4)	NA	NA	NA	25.83	—	—	—	—	—	—	—	—	—	—
1841	84	NA	Parainfluenza 2	Not Detected	Parainfluenza (1-4)	NA	NA	NA	25.83	—	—	—	—	—	—	—	—	—	—
1842	84	NA	Parainfluenza 3	Not Detected	Parainfluenza (1-4)	NA	NA	NA	25.83	—	—	—	—	—	—	—	—	—	—
1843	84	NA	Parainfluenza 4	Not Detected	Parainfluenza (1-4)	NA	NA	NA	25.83	—	—	—	—	—	—	—	—	—	—
1844	84	Not Detected	Respiratory syncytial virus	Not Detected	Respiratory syncytial virus	Not Detected	Not Detected	NA	25.83	—	—	—	—	—	—	—	—	—	—
1845	84	NA	Bordetella pertussis	Not Detected	NA	NA	NA	NA	25.83	—	—	—	—	—	—	—	—	—	—
1846	84	NA	Bordetella parapertussis	Not Detected	NA	NA	NA	NA	25.83	—	—	—	—	—	—	—	—	—	—
1847	84	NA	Chlamydophila pneumoniae	Not Detected	NA	NA	NA	NA	25.83	—	—	—	—	—	—	—	—	—	—
1848	84	NA	Mycoplasma pneumoniae	Not Detected	NA	NA	NA	NA	25.83	—	—	—	—	—	—	—	—	—	—
1849	85	NA	Human adenovirus (A-G)	Not Detected	Human adenovirus (B/C)	Not Detected	Not Detected	NA	26	—	—	—	—	—	—	—	—	—	—
1850	85	NA	Coronavirus 229E	Not Detected	NA	NA	NA	NA	26	—	—	—	—	—	—	—	—	—	—
1851	85	NA	Coronavirus HKU1	Not Detected	NA	NA	NA	NA	26	—	—	—	—	—	—	—	—	—	—
1852	85	NA	Coronavirus OC43	Not Detected	NA	NA	NA	NA	26	—	—	—	—	—	—	—	—	—	—
1853	85	NA	Coronavirus NL63	Not Detected	NA	NA	NA	NA	26	—	—	—	—	—	—	—	—	—	—
1854	85	NA	MERS-CoV	Not Detected	NA	NA	NA	NA	26	—	—	—	—	—	—	—	—	—	—
1855	85	Not Detected	SARS-CoV-2	Not Detected	SARS-CoV-2	Not Detected	Not Detected	NA	26	—	—	—	—	—	—	—	—	—	—
1856	85	NA	Human metapneumovirus	Not Detected	Human metapneumovirus	Not Detected	Not Detected	NA	26	—	—	—	—	—	—	—	—	—	—
1857	85	NA	Rhinovirus/Enterovirus	Not Detected	Rhinovirus/Enterovirus	Not Detected	Not Detected	NA	26	—	—	—	—	—	—	—	—	—	—
1858	85	Not Detected	Influenza A	Not Detected	Influenza A	Not Detected	Not Detected	NA	26	—	—	—	—	—	—	—	—	—	—
1859	85	NA	Influenza A subtype	NA	NA	NA	NA	NA	26	—	—	—	—	—	—	—	—	—	—
1860	85	Not Detected	Influenza B	Not Detected	Influenza B	Not Detected	Not Detected	NA	26	—	—	—	—	—	—	—	—	—	—
1861	85	NA	Parainfluenza (1-4)	Not Detected	Parainfluenza (1-4)	Not Detected	Not Detected	NA	26	—	—	—	—	—	—	—	—	—	—
1862	85	NA	Parainfluenza 1	Not Detected	Parainfluenza (1-4)	NA	NA	NA	26	—	—	—	—	—	—	—	—	—	—
1863	85	NA	Parainfluenza 2	Not Detected	Parainfluenza (1-4)	NA	NA	NA	26	—	—	—	—	—	—	—	—	—	—
1864	85	NA	Parainfluenza 3	Not Detected	Parainfluenza (1-4)	NA	NA	NA	26	—	—	—	—	—	—	—	—	—	—
1865	85	NA	Parainfluenza 4	Not Detected	Parainfluenza (1-4)	NA	NA	NA	26	—	—	—	—	—	—	—	—	—	—
1866	85	Not Detected	Respiratory syncytial virus	Not Detected	Respiratory syncytial virus	Not Detected	Not Detected	NA	26	—	—	—	—	—	—	—	—	—	—
1867	85	NA	Bordetella pertussis	Not Detected	NA	NA	NA	NA	26	—	—	—	—	—	—	—	—	—	—
1868	85	NA	Bordetella parapertussis	Not Detected	NA	NA	NA	NA	26	—	—	—	—	—	—	—	—	—	—
1869	85	NA	Chlamydophila pneumoniae	Not Detected	NA	NA	NA	NA	26	—	—	—	—	—	—	—	—	—	—
1870	85	NA	Mycoplasma pneumoniae	Not Detected	NA	NA	NA	NA	26	—	—	—	—	—	—	—	—	—	—
1871	86	NA	Human adenovirus (A-G)	Not Detected	Human adenovirus (B/C)	Not Detected	Not Detected	NA	26.29	—	—	—	—	—	—	—	—	—	—
1872	86	NA	Coronavirus 229E	Not Detected	NA	NA	NA	NA	26.29	—	—	—	—	—	—	—	—	—	—
1873	86	NA	Coronavirus HKU1	Not Detected	NA	NA	NA	NA	26.29	—	—	—	—	—	—	—	—	—	—
1874	86	NA	Coronavirus OC43	Not Detected	NA	NA	NA	NA	26.29	—	—	—	—	—	—	—	—	—	—
1875	86	NA	Coronavirus NL63	Not Detected	NA	NA	NA	NA	26.29	—	—	—	—	—	—	—	—	—	—
1876	86	NA	MERS-CoV	Not Detected	NA	NA	NA	NA	26.29	—	—	—	—	—	—	—	—	—	—
1877	86	Not Detected	SARS-CoV-2	Not Detected	SARS-CoV-2	Not Detected	Not Detected	NA	26.29	—	—	—	—	—	—	—	—	—	—
1878	86	NA	Human metapneumovirus	Not Detected	Human metapneumovirus	Not Detected	Not Detected	NA	26.29	—	—	—	—	—	—	—	—	—	—
1879	86	NA	Rhinovirus/Enterovirus	Not Detected	Rhinovirus/Enterovirus	Not Detected	Not Detected	NA	26.29	—	—	—	—	—	—	—	—	—	—
1880	86	Detected	Influenza A	Detected	Influenza A	Detected	35.8	NA	26.29	—	—	—	—	—	—	—	—	—	—
1881	86	NA	Influenza A subtype	H1-2009	NA	NA	NA	NA	26.29	—	—	—	—	—	—	—	—	—	—
1882	86	Not Detected	Influenza B	Not Detected	Influenza B	Not Detected	Not Detected	NA	26.29	—	—	—	—	—	—	—	—	—	—
1883	86	NA	Parainfluenza (1-4)	Not Detected	Parainfluenza (1-4)	Not Detected	Not Detected	NA	26.29	—	—	—	—	—	—	—	—	—	—
1884	86	NA	Parainfluenza 1	Not Detected	Parainfluenza (1-4)	NA	NA	NA	26.29	—	—	—	—	—	—	—	—	—	—
1885	86	NA	Parainfluenza 2	Not Detected	Parainfluenza (1-4)	NA	NA	NA	26.29	—	—	—	—	—	—	—	—	—	—
1886	86	NA	Parainfluenza 3	Not Detected	Parainfluenza (1-4)	NA	NA	NA	26.29	—	—	—	—	—	—	—	—	—	—
1887	86	NA	Parainfluenza 4	Not Detected	Parainfluenza (1-4)	NA	NA	NA	26.29	—	—	—	—	—	—	—	—	—	—
1888	86	Not Detected	Respiratory syncytial virus	Not Detected	Respiratory syncytial virus	Not Detected	Not Detected	NA	26.29	—	—	—	—	—	—	—	—	—	—
1889	86	NA	Bordetella pertussis	Not Detected	NA	NA	NA	NA	26.29	—	—	—	—	—	—	—	—	—	—
1890	86	NA	Bordetella parapertussis	Not Detected	NA	NA	NA	NA	26.29	—	—	—	—	—	—	—	—	—	—
1891	86	NA	Chlamydophila pneumoniae	Not Detected	NA	NA	NA	NA	26.29	—	—	—	—	—	—	—	—	—	—
1892	86	NA	Mycoplasma pneumoniae	Not Detected	NA	NA	NA	NA	26.29	—	—	—	—	—	—	—	—	—	—
1893	87	NA	Human adenovirus (A-G)	Not Detected	Human adenovirus (B/C)	Not Detected	Not Detected	NA	26.06	—	—	—	—	—	—	—	—	—	—
1894	87	NA	Coronavirus 229E	Not Detected	NA	NA	NA	NA	26.06	—	—	—	—	—	—	—	—	—	—
1895	87	NA	Coronavirus HKU1	Not Detected	NA	NA	NA	NA	26.06	—	—	—	—	—	—	—	—	—	—
1896	87	NA	Coronavirus OC43	Not Detected	NA	NA	NA	NA	26.06	—	—	—	—	—	—	—	—	—	—
1897	87	NA	Coronavirus NL63	Not Detected	NA	NA	NA	NA	26.06	—	—	—	—	—	—	—	—	—	—
1898	87	NA	MERS-CoV	Not Detected	NA	NA	NA	NA	26.06	—	—	—	—	—	—	—	—	—	—
1899	87	Not Detected	SARS-CoV-2	Not Detected	SARS-CoV-2	Not Detected	Not Detected	NA	26.06	—	—	—	—	—	—	—	—	—	—
1900	87	NA	Human metapneumovirus	Not Detected	Human metapneumovirus	Not Detected	Not Detected	NA	26.06	—	—	—	—	—	—	—	—	—	—
1901	87	NA	Rhinovirus/Enterovirus	Not Detected	Rhinovirus/Enterovirus	Not Detected	Not Detected	NA	26.06	—	—	—	—	—	—	—	—	—	—
1902	87	Not Detected	Influenza A	Not Detected	Influenza A	Not Detected	Not Detected	NA	26.06	—	—	—	—	—	—	—	—	—	—
1903	87	NA	Influenza A subtype	NA	NA	NA	NA	NA	26.06	—	—	—	—	—	—	—	—	—	—
1904	87	Not Detected	Influenza B	Not Detected	Influenza B	Not Detected	Not Detected	NA	26.06	—	—	—	—	—	—	—	—	—	—
1905	87	NA	Parainfluenza (1-4)	Not Detected	Parainfluenza (1-4)	Not Detected	Not Detected	NA	26.06	—	—	—	—	—	—	—	—	—	—
1906	87	NA	Parainfluenza 1	Not Detected	Parainfluenza (1-4)	NA	NA	NA	26.06	—	—	—	—	—	—	—	—	—	—
1907	87	NA	Parainfluenza 2	Not Detected	Parainfluenza (1-4)	NA	NA	NA	26.06	—	—	—	—	—	—	—	—	—	—
1908	87	NA	Parainfluenza 3	Not Detected	Parainfluenza (1-4)	NA	NA	NA	26.06	—	—	—	—	—	—	—	—	—	—
1909	87	NA	Parainfluenza 4	Not Detected	Parainfluenza (1-4)	NA	NA	NA	26.06	—	—	—	—	—	—	—	—	—	—
1910	87	Not Detected	Respiratory syncytial virus	Not Detected	Respiratory syncytial virus	Not Detected	Not Detected	NA	26.06	—	—	—	—	—	—	—	—	—	—
1911	87	NA	Bordetella pertussis	Not Detected	NA	NA	NA	NA	26.06	—	—	—	—	—	—	—	—	—	—
1912	87	NA	Bordetella parapertussis	Not Detected	NA	NA	NA	NA	26.06	—	—	—	—	—	—	—	—	—	—
1913	87	NA	Chlamydophila pneumoniae	Not Detected	NA	NA	NA	NA	26.06	—	—	—	—	—	—	—	—	—	—
1914	87	NA	Mycoplasma pneumoniae	Not Detected	NA	NA	NA	NA	26.06	—	—	—	—	—	—	—	—	—	—
1915	88	NA	Human adenovirus (A-G)	Not Detected	Human adenovirus (B/C)	Not Detected	Not Detected	NA	25.86	—	—	—	—	—	—	—	—	—	—
1916	88	NA	Coronavirus 229E	Not Detected	NA	NA	NA	NA	25.86	—	—	—	—	—	—	—	—	—	—
1917	88	NA	Coronavirus HKU1	Detected	NA	NA	NA	NA	25.86	—	—	—	—	—	—	—	—	—	—
1918	88	NA	Coronavirus OC43	Not Detected	NA	NA	NA	NA	25.86	—	—	—	—	—	—	—	—	—	—
1919	88	NA	Coronavirus NL63	Not Detected	NA	NA	NA	NA	25.86	—	—	—	—	—	—	—	—	—	—
1920	88	NA	MERS-CoV	Not Detected	NA	NA	NA	NA	25.86	—	—	—	—	—	—	—	—	—	—
1921	88	Not Detected	SARS-CoV-2	Not Detected	SARS-CoV-2	Not Detected	Not Detected	NA	25.86	—	—	—	—	—	—	—	—	—	—
1922	88	NA	Human metapneumovirus	Not Detected	Human metapneumovirus	Not Detected	Not Detected	NA	25.86	—	—	—	—	—	—	—	—	—	—
1923	88	NA	Rhinovirus/Enterovirus	Not Detected	Rhinovirus/Enterovirus	Not Detected	Not Detected	NA	25.86	—	—	—	—	—	—	—	—	—	—
1924	88	Not Detected	Influenza A	Not Detected	Influenza A	Not Detected	Not Detected	NA	25.86	—	—	—	—	—	—	—	—	—	—
1925	88	NA	Influenza A subtype	NA	NA	NA	NA	NA	25.86	—	—	—	—	—	—	—	—	—	—
1926	88	Not Detected	Influenza B	Not Detected	Influenza B	Not Detected	Not Detected	NA	25.86	—	—	—	—	—	—	—	—	—	—
1927	88	NA	Parainfluenza (1-4)	Not Detected	Parainfluenza (1-4)	Not Detected	Not Detected	NA	25.86	—	—	—	—	—	—	—	—	—	—
1928	88	NA	Parainfluenza 1	Not Detected	Parainfluenza (1-4)	NA	NA	NA	25.86	—	—	—	—	—	—	—	—	—	—
1929	88	NA	Parainfluenza 2	Not Detected	Parainfluenza (1-4)	NA	NA	NA	25.86	—	—	—	—	—	—	—	—	—	—
1930	88	NA	Parainfluenza 3	Not Detected	Parainfluenza (1-4)	NA	NA	NA	25.86	—	—	—	—	—	—	—	—	—	—
1931	88	NA	Parainfluenza 4	Not Detected	Parainfluenza (1-4)	NA	NA	NA	25.86	—	—	—	—	—	—	—	—	—	—
1932	88	Not Detected	Respiratory syncytial virus	Not Detected	Respiratory syncytial virus	Not Detected	Not Detected	NA	25.86	—	—	—	—	—	—	—	—	—	—
1933	88	NA	Bordetella pertussis	Not Detected	NA	NA	NA	NA	25.86	—	—	—	—	—	—	—	—	—	—
1934	88	NA	Bordetella parapertussis	Not Detected	NA	NA	NA	NA	25.86	—	—	—	—	—	—	—	—	—	—
1935	88	NA	Chlamydophila pneumoniae	Not Detected	NA	NA	NA	NA	25.86	—	—	—	—	—	—	—	—	—	—
1936	88	NA	Mycoplasma pneumoniae	Not Detected	NA	NA	NA	NA	25.86	—	—	—	—	—	—	—	—	—	—
1937	89	NA	Human adenovirus (A-G)	Not Detected	Human adenovirus (B/C)	Not Detected	Not Detected	NA	26.13	—	—	—	—	—	—	—	—	—	—
1938	89	NA	Coronavirus 229E	Not Detected	NA	NA	NA	NA	26.13	—	—	—	—	—	—	—	—	—	—
1939	89	NA	Coronavirus HKU1	Not Detected	NA	NA	NA	NA	26.13	—	—	—	—	—	—	—	—	—	—
1940	89	NA	Coronavirus OC43	Not Detected	NA	NA	NA	NA	26.13	—	—	—	—	—	—	—	—	—	—
1941	89	NA	Coronavirus NL63	Not Detected	NA	NA	NA	NA	26.13	—	—	—	—	—	—	—	—	—	—
1942	89	NA	MERS-CoV	Not Detected	NA	NA	NA	NA	26.13	—	—	—	—	—	—	—	—	—	—
1943	89	Not Detected	SARS-CoV-2	Not Detected	SARS-CoV-2	Not Detected	Not Detected	NA	26.13	—	—	—	—	—	—	—	—	—	—
1944	89	NA	Human metapneumovirus	Not Detected	Human metapneumovirus	Not Detected	Not Detected	NA	26.13	—	—	—	—	—	—	—	—	—	—
1945	89	NA	Rhinovirus/Enterovirus	Not Detected	Rhinovirus/Enterovirus	Detected	37.41	NA	26.13	—	—	—	—	—	—	—	—	—	—
1946	89	Not Detected	Influenza A	Not Detected	Influenza A	Not Detected	Not Detected	NA	26.13	—	—	—	—	—	—	—	—	—	—
1947	89	NA	Influenza A subtype	NA	NA	NA	NA	NA	26.13	—	—	—	—	—	—	—	—	—	—
1948	89	Not Detected	Influenza B	Not Detected	Influenza B	Not Detected	Not Detected	NA	26.13	—	—	—	—	—	—	—	—	—	—
1949	89	NA	Parainfluenza (1-4)	Not Detected	Parainfluenza (1-4)	Not Detected	Not Detected	NA	26.13	—	—	—	—	—	—	—	—	—	—
1950	89	NA	Parainfluenza 1	Not Detected	Parainfluenza (1-4)	NA	NA	NA	26.13	—	—	—	—	—	—	—	—	—	—
1951	89	NA	Parainfluenza 2	Not Detected	Parainfluenza (1-4)	NA	NA	NA	26.13	—	—	—	—	—	—	—	—	—	—
1952	89	NA	Parainfluenza 3	Not Detected	Parainfluenza (1-4)	NA	NA	NA	26.13	—	—	—	—	—	—	—	—	—	—
1953	89	NA	Parainfluenza 4	Not Detected	Parainfluenza (1-4)	NA	NA	NA	26.13	—	—	—	—	—	—	—	—	—	—
1954	89	Not Detected	Respiratory syncytial virus	Not Detected	Respiratory syncytial virus	Not Detected	Not Detected	NA	26.13	—	—	—	—	—	—	—	—	—	—
1955	89	NA	Bordetella pertussis	Not Detected	NA	NA	NA	NA	26.13	—	—	—	—	—	—	—	—	—	—
1956	89	NA	Bordetella parapertussis	Not Detected	NA	NA	NA	NA	26.13	—	—	—	—	—	—	—	—	—	—
1957	89	NA	Chlamydophila pneumoniae	Not Detected	NA	NA	NA	NA	26.13	—	—	—	—	—	—	—	—	—	—
1958	89	NA	Mycoplasma pneumoniae	Not Detected	NA	NA	NA	NA	26.13	—	—	—	—	—	—	—	—	—	—
1959	90	NA	Human adenovirus (A-G)	Not Detected	Human adenovirus (B/C)	Not Detected	Not Detected	NA	25.68	—	—	—	—	—	—	—	—	—	—
1960	90	NA	Coronavirus 229E	Not Detected	NA	NA	NA	NA	25.68	—	—	—	—	—	—	—	—	—	—
1961	90	NA	Coronavirus HKU1	Not Detected	NA	NA	NA	NA	25.68	—	—	—	—	—	—	—	—	—	—
1962	90	NA	Coronavirus OC43	Not Detected	NA	NA	NA	NA	25.68	—	—	—	—	—	—	—	—	—	—
1963	90	NA	Coronavirus NL63	Not Detected	NA	NA	NA	NA	25.68	—	—	—	—	—	—	—	—	—	—
1964	90	NA	MERS-CoV	Not Detected	NA	NA	NA	NA	25.68	—	—	—	—	—	—	—	—	—	—
1965	90	Detected	SARS-CoV-2	Detected	SARS-CoV-2	Detected	18.7	NA	25.68	—	—	—	—	—	—	—	—	—	—
1966	90	NA	Human metapneumovirus	Not Detected	Human metapneumovirus	Not Detected	Not Detected	NA	25.68	—	—	—	—	—	—	—	—	—	—
1967	90	NA	Rhinovirus/Enterovirus	Not Detected	Rhinovirus/Enterovirus	Not Detected	Not Detected	NA	25.68	—	—	—	—	—	—	—	—	—	—
1968	90	Not Detected	Influenza A	Not Detected	Influenza A	Not Detected	Not Detected	NA	25.68	—	—	—	—	—	—	—	—	—	—
1969	90	NA	Influenza A subtype	NA	NA	NA	NA	NA	25.68	—	—	—	—	—	—	—	—	—	—
1970	90	Not Detected	Influenza B	Not Detected	Influenza B	Not Detected	Not Detected	NA	25.68	—	—	—	—	—	—	—	—	—	—
1971	90	NA	Parainfluenza (1-4)	Not Detected	Parainfluenza (1-4)	Not Detected	Not Detected	NA	25.68	—	—	—	—	—	—	—	—	—	—
1972	90	NA	Parainfluenza 1	Not Detected	Parainfluenza (1-4)	NA	NA	NA	25.68	—	—	—	—	—	—	—	—	—	—
1973	90	NA	Parainfluenza 2	Not Detected	Parainfluenza (1-4)	NA	NA	NA	25.68	—	—	—	—	—	—	—	—	—	—
1974	90	NA	Parainfluenza 3	Not Detected	Parainfluenza (1-4)	NA	NA	NA	25.68	—	—	—	—	—	—	—	—	—	—
1975	90	NA	Parainfluenza 4	Not Detected	Parainfluenza (1-4)	NA	NA	NA	25.68	—	—	—	—	—	—	—	—	—	—
1976	90	Not Detected	Respiratory syncytial virus	Not Detected	Respiratory syncytial virus	Not Detected	Not Detected	NA	25.68	—	—	—	—	—	—	—	—	—	—
1977	90	NA	Bordetella pertussis	Not Detected	NA	NA	NA	NA	25.68	—	—	—	—	—	—	—	—	—	—
1978	90	NA	Bordetella parapertussis	Not Detected	NA	NA	NA	NA	25.68	—	—	—	—	—	—	—	—	—	—
1979	90	NA	Chlamydophila pneumoniae	Not Detected	NA	NA	NA	NA	25.68	—	—	—	—	—	—	—	—	—	—
1980	90	NA	Mycoplasma pneumoniae	Not Detected	NA	NA	NA	NA	25.68	—	—	—	—	—	—	—	—	—	—
1981	91	NA	Human adenovirus (A-G)	Not Detected	Human adenovirus (B/C)	Not Detected	Not Detected	NA	26.23	—	—	—	—	—	—	—	—	—	—
1982	91	NA	Coronavirus 229E	Not Detected	NA	NA	NA	NA	26.23	—	—	—	—	—	—	—	—	—	—
1983	91	NA	Coronavirus HKU1	Not Detected	NA	NA	NA	NA	26.23	—	—	—	—	—	—	—	—	—	—
1984	91	NA	Coronavirus OC43	Not Detected	NA	NA	NA	NA	26.23	—	—	—	—	—	—	—	—	—	—
1985	91	NA	Coronavirus NL63	Not Detected	NA	NA	NA	NA	26.23	—	—	—	—	—	—	—	—	—	—
1986	91	NA	MERS-CoV	Not Detected	NA	NA	NA	NA	26.23	—	—	—	—	—	—	—	—	—	—
1987	91	Not Detected	SARS-CoV-2	Not Detected	SARS-CoV-2	Not Detected	Not Detected	NA	26.23	—	—	—	—	—	—	—	—	—	—
1988	91	NA	Human metapneumovirus	Not Detected	Human metapneumovirus	Not Detected	Not Detected	NA	26.23	—	—	—	—	—	—	—	—	—	—
1989	91	NA	Rhinovirus/Enterovirus	Not Detected	Rhinovirus/Enterovirus	Not Detected	Not Detected	NA	26.23	—	—	—	—	—	—	—	—	—	—
1990	91	Not Detected	Influenza A	Not Detected	Influenza A	Not Detected	Not Detected	NA	26.23	—	—	—	—	—	—	—	—	—	—
1991	91	NA	Influenza A subtype	NA	NA	NA	NA	NA	26.23	—	—	—	—	—	—	—	—	—	—
1992	91	Not Detected	Influenza B	Not Detected	Influenza B	Not Detected	Not Detected	NA	26.23	—	—	—	—	—	—	—	—	—	—
1993	91	NA	Parainfluenza (1-4)	Not Detected	Parainfluenza (1-4)	Not Detected	Not Detected	NA	26.23	—	—	—	—	—	—	—	—	—	—
1994	91	NA	Parainfluenza 1	Not Detected	Parainfluenza (1-4)	NA	NA	NA	26.23	—	—	—	—	—	—	—	—	—	—
1995	91	NA	Parainfluenza 2	Not Detected	Parainfluenza (1-4)	NA	NA	NA	26.23	—	—	—	—	—	—	—	—	—	—
1996	91	NA	Parainfluenza 3	Not Detected	Parainfluenza (1-4)	NA	NA	NA	26.23	—	—	—	—	—	—	—	—	—	—
[truncated: 42,004 more rows]

## Sheet: Table S1 and Figure S1
Table S1. Discordant influenza A results. Original RespiV testing results showing amplicon sequencing results, including target sequence length and percent identity compared to Influenza A (GenBank OQ203985). Samples with identical sequences are shown (Sequences A-D). Samples with concomitant pathogens detected from original RP2.1+ and RespiV testing (results obtained from the supplementary mater…							Figure S1. Matrix table showing the sequences correlating to the samples presented in Table S1 when compared to Influenza A virus GenBank OQ203985 (A/Wisconsin/67/2022/H1N1) and to each other. The percentage match (bottom diagonal) and the number of mismatches (top diagonal) are shown.
Sample	Original RespiV influenza A Cq	Repeat RespiV influenza A Cq	Amplicon base pair length	% Identity to Influenza A virus GenBank OQ203985 (A/Wisconsin/67/2022/H1N1)	Sequence identity			OQ203985	201	262	375	480	658	719	778	787	1010	1349	1617	1756	1835	1840
							OQ203985		4	4	4	4	4	4	4	4	4	4	4	5	3	4
201	40.4	Negative	113	96.3	Sequence A		201	96.3		0	0	2	0	0	2	0	2	2	2	1	5	0
262	37.3	Negative	113	96.3	Sequence A		262	96.3	100		0	2	0	0	2	0	2	2	2	1	5	0
375	41.6	Negative	114	96.3	Sequence A		375	96.3	100	100		2	0	0	2	0	2	2	2	1	5	0
480	38.8	Negative	115	96.3	Sequence B		480	96.3	98.15	98.15	98.15		2	2	0	2	0	0	2	3	5	2
658	37.8	37.9	111	96.3	Sequence A		658	96.3	100	100	100	98.15		0	2	0	2	2	2	1	5	0
719	37.4	Negative	115	96.3	Sequence A		719	96.3	100	100	100	98.15	100		2	0	2	2	2	1	5	0
778	38.9	Insufficient	112	96.3	Sequence B		778	96.3	98.15	98.15	98.15	100	98.15	98.15		2	0	0	2	3	5	2
787	39.5	Negative	113	96.3	Sequence A		787	96.3	100	100	100	98.15	100	100	98.15		2	2	2	1	5	0
1010	37.9	Negative	115	96.3	Sequence B		1010	96.3	98.15	98.15	98.15	100	98.15	98.15	100	98.15		0	2	3	5	2
1349	38.8	Negative	113	96.3	Sequence B		1349	96.3	98.15	98.15	98.15	100	98.15	98.15	100	98.15	100		2	3	5	2
1617	38.1	Negative	118	96.3	Sequence C		1617	96.3	98.15	98.15	98.15	98.15	98.15	98.15	98.15	98.15	98.15	98.15		3	5	2
1756	39	Negative	111	95.4	Sequence D		1756	95.37	99.07	99.07	99.07	97.22	99.07	99.07	97.22	99.07	97.22	97.22	97.22		6	1
1835	37.6	Negative	114	97.2	Sequence E		1835	97.22	95.37	95.37	95.37	95.37	95.37	95.37	95.37	95.37	95.37	95.37	95.37	94.44		5
1840	37	Negative	115	96.3	Sequence A		1840	96.3	100	100	100	98.15	100	100	98.15	100	98.15	98.15	98.15	99.07	95.37
Sample 201:	RP2.1+: FluA negative, SARS-CoV-2 positive
	RespiV: FluA positive (Cq 40.4), SARS-CoV-2 positive (Cq 36.7)
	RespiV repeat: FluA negative, SARS-CoV-2 positive (Cq 34.5)
Sample 480:	RP2.1+: FluA negative, HRV/EV positive
	RespiV: FluA positive (Cq 38.8), HRV positive (Cq 30.7)
	RespiV repeat: FluA negative, HRV positive (Cq 30.5)
Sample 658:	RP2.1+: FluA negative, HAdV positive, RSV positive, HRV/EV positive
	RespiV: FluA positive (Cq 37.8), HAdV negative, RSV negative, HRV/EV (Cq 22.6), EV positive (Cq 21.8)
	RespiV repeat: FluA positive (Cq 37.9), HAdV negative, RSV positive (33.8), HRV/EV (Cq 22.5), EV positive (Cq 22.8)
Sample 719:	RP2.1+: FluA negative, HRV/EV positive
	RespiV: FluA positive (Cq 37.4), HRV positive (Cq 25.9)
	RespiV repeat: FluA negative, HRV positive (Cq 24.8)
Sample 778:	RP2.1+: FluA negative, SARS-CoV-2 positive
	RespiV: FluA positive (Cq 38.9), SARS-CoV-2 positive (Cq 20.2)
	RespiV: insufficient for repeat testing
Sample 1010:	RP2.1+: FluA negative, SARS-CoV-2 positive
	RespiV: FluA positive (Cq 37.9), SARS-CoV-2 positive (Cq 18.8)
	RespiV repeat: FluA negative, SARS-CoV-2 positive (Cq 18.5)
Sample 1617:	RP2.1+: FluA negative, HRV/EV positive
	RespiV: FluA positive (Cq 38.1), HRV positive (Cq 30.5)
	RespiV: FluA negative, HRV positive (Cq 30.8)
Sample 1840:	RP2.1+: FluA negative, HPIV 3 positive
	RespiV: FluA positive (Cq 37.0), HPIV (1-4) positive (Cq 33.7)
	RespiV repeat: FluA negative, HPIV (1-4) positive (Cq 33.7)

## Sheet: Table S2.1, S2.2, S2.3
Table S2.1. 1st WHO International Standard (IS) for SARS-CoV-2 RNA (NISBSC code 20/146) tested with BioFire Respiratory Panel 2.1 plus (RP2.1+) assay
1st WHO IS SARS-CoV-2 RNA (log10 IU/mL)	Replicate	RP2.1+ result
		Target 1	Target 2
6.7	1	Positive	Positive
5.7	1	Positive	Positive
4.7	1	Positive	Positive
3.7	1	Positive	Positive
2.7	1	Positive	Positive
1.7	1	Negative	Negative
0.7	1	Not tested	Not tested
Table S2.2. 1st WHO International Standard (IS) for SARS-CoV-2 RNA (NISBSC code 20/146) tested with RespiV PlexPlus (RespiV)
1st WHO IS SARS-CoV-2 RNA (log10 IU/mL)	Replicate	RespiV result
		Cq	Mean Cq
6.7	1	21.58	21.63
	2	21.68
5.7	1	25.24	25.31
	2	25.38
4.7	1	28.82	28.825
	2	28.83
3.7	1	31.8	31.815
	2	31.83
2.7	1	35.47	35.145
	2	34.82
1.7	1	37.66	37.66
	2	Negative
0.7	1	Negative	Negative
	2	Negative
Table S2.3. 1st WHO International Standard (IS) for SARS-CoV-2 RNA (NISBSC code 20/146) tested with Xpert Xpress SARS-CoV-2 (Xpert SARS-CoV-2)
1st WHO IS SARS-CoV-2 RNA (log10 IU/mL)	Replicate	Xpert SARS-CoV-2 result
		E gene target Cq	N2 target Cq
6.7	1	21.5	24.7
5.7	1	25.1	28.3
4.7	1	28.3	31.4
3.7	1	31.2	35.2
2.7	1	35.2	38.7
1.7	1	Negative	41.5
0.7	1	Not tested	Not tested
